# Supplementary material for: Proteomic profiling of neutrophils and plasma in community-acquired pneumonia reveals crucial proteins in diverse biological pathways linked to clinical outcome
Source: Front Immunol. 2024 Oct 18;15:1470383. doi: 10.3389/fimmu.2024.1470383 (PMC11527607; doi:10.3389/fimmu.2024.1470383)
Supplement: Supplementary file 2 [file DataSheet2.xlsx]

## Sheet: Instructions
Table of content
Sheet 1: log2 'raw' and imputed values of the neutrophil proteins and group annotation
Sheet 2: log2 'raw' and imputed values of the plasma proteins and group annotation
Sheet 3: CAP vs Control of neutrophil proteins
Sheet 4: Neutrophil protein set enrichment analysis of CAP vs control with the biological process gene ontology database
Sheet 5: Neutrophil protein set enrichment analysis of CAP vs control with the cellular component gene ontology database
Sheet 6: CAP vs Control of neutrophil proteins corrected for age
Sheet 7: Similar to sheet 2 but corrected for age
Sheet 8: Similar to sheet 3 but corrected for age
Sheet 9: COPD vs no COPD within CAP patients of neutrophil proteins
Sheet 10: Asthma vs no Asthma within CAP patients of neutrophil proteins
Sheet 11: CAP vs Controls of neutrophil proteins when excluding all patients with respiratory comorbidities
Sheet 12: Correlation of neutrophil proteins with TTCS in CAP
Sheet 13: Protein set enrichment analysis of the correlation with TTCS in CAP the biological process ontology database
Sheet 14: Association of neutrophil modules with clinical characteristics in CAP
Sheet 15: CAP vs Control of plasma proteins
Sheet 16: Correlation between neutrophil proteins and the acute phase response in plasma (blue plasma module) in CAP patients

## Sheet: 1. raw neutrophil proteins
UID	Protein.Group	Protein.Ids	Protein.Names	Genes	First.Protein.Description	CAP.1_intensity	CAP.2_intensity	CAP.3_intensity	CAP.4_intensity	CAP.5_intensity	CAP.6_intensity	CAP.7_intensity	CAP.8_intensity	CAP.9_intensity	CAP.10_intensity	CAP.11_intensity	CAP.12_intensity	CAP.13_intensity	CAP.14_intensity	control.1_intensity	control.2_intensity	control.3_intensity	control.4_intensity	control.5_intensity	control.6_intensity	control.7_intensity	control.8_intensity	control.9_intensity	control.10_intensity	control.11_intensity	control.12_intensity	control.13_intensity	control.14_intensity	control.15_intensity	control.16_intensity	control.17_intensity	control.18_intensity	control.19_intensity	control.20_intensity	control.21_intensity	control.22_intensity	control.23_intensity	control.24_intensity	control.25_intensity	control.26_intensity	CAP.15_intensity	CAP.16_intensity	CAP.17_intensity	CAP.18_intensity
UID1	A0AVT1	A0AVT1	UBA6_HUMAN	UBA6	Ubiquitin-like modifier-activating enzyme 6	18.7544	19.0117	19.2606	19.1685	19.2435	19.3775	19.2938	19.2011	19.3101	19.1567	19.358	19.3845	19.4012	19.2889	18.9274	18.7434	18.8883	18.9328	18.9854	18.8355	18.8407	18.7496	18.7494	19.1284	19.0852	19.3072	19.3563	19.2583	19.2497	19.3776	19.2996	19.3037	19.3102	19.2134	19.405	19.4904	19.3741	19.3738	19.3591	19.3305	19.2711	18.7152	19.1116	18.9761
UID2	A0FGR8	A0FGR8	ESYT2_HUMAN	ESYT2	Extended synaptotagmin-2	19.0435	18.9896	18.8413	18.7929	18.7831	18.7634	18.9537	18.8198	18.8145	18.7332	19.1212	18.5862	18.6826	18.8325	18.7192	18.7326	18.8978	19.0811	19.048	18.9304	18.8869	18.7694	18.5596	18.8761	18.875	18.7362	18.6666	19.0772	19.1969	18.8531	18.8652	18.8039	18.657	18.7646	19.3105	18.5722	18.5926	18.8948	18.9151	19.0736	18.8184	18.9095	18.9306	18.5517
UID3	A1L0T0	A1L0T0	HACL2_HUMAN	ILVBL	2-hydroxyacyl-CoA lyase 2	16.6287	16.5228	16.4284	16.2824	16.2667	16.6309	16.3379	16.7298	16.6836	16.4183	16.7784	15.8293	16.11	16.469	16.2407	16.2407	16.4566	16.2195		16.448	16.6782	16.2884	16.3991	16.2511	16.1857	16.3397	16.1992	16.6814	16.7523	16.131	16.7829	16.4985	16.5144	15.9675	16.3752	16.1835	16.3907	16.4489	16.6144	16.3093		16.0907	15.9969	16.4282
UID4	A2RRP1	A2RRP1	NBAS_HUMAN	NBAS	Neuroblastoma-amplified sequence	18.0695	17.5216	17.9419	17.651	17.5322	17.8588	17.4957	17.5569	17.3569	17.474	18.1212	17.4818	17.5979	17.9791	17.8104	17.2595	18.222	17.8556	17.6955	17.4609	18.0604	18.3402	17.8707	17.4709	17.7402	17.6215	17.5915	17.3265	17.4152	17.4535	17.5157	17.3326	17.1875	17.6705	17.3827	17.46	17.4214	17.6342	17.7054	17.4879	17.7441	18.019	17.9256	17.947
UID5	A2RUS2	A2RUS2	DEND3_HUMAN	DENND3	DENN domain-containing protein 3	17.6975	17.8212	17.1717	17.5421	17.4137	18.0949	18.1286	17.5314	17.5732	18.1512	17.7416	17.659	17.4387	17.5298	17.8245	16.9415	16.2638	17.2825	17.4323	16.8367	17.0997	16.8103	17.1958	17.6252	17.8443	17.8586	18.3652	17.5273	17.5979	17.6342	17.9414	18.3386	18.116	17.9164	17.7561	17.1739	17.3135	17.9234	18.0968	16.1975	17.8456	17.5676	17.5361	17.5404
UID6	A4D1P6	A4D1P6	WDR91_HUMAN	WDR91	WD repeat-containing protein 91	16.6076	16.5397	17.0256	15.5032	15.8216	16.8398	15.6999	16.4319	16.8016	16.4571	17.2816	16.5417	16.8017	16.515	16.9949	16.6896	16.5034	17.3906	16.9581	17.3122	17.2224	17.2334	16.9818	17.6473	17.4932	17.1815	16.9251	16.7086	16.7467	16.5099	16.576	16.6617	16.8454	17.0669	17.2664	17.0921	17.1688	17.0446	16.9256	16.884	16.1575	17.0128	16.816	16.1166
UID7	A4D1S5	A4D1S5	RAB19_HUMAN	RAB19	Ras-related protein Rab-19	16.7592	16.3944	16.4849	15.8106	16.0239	16.5892	16.0352	16.9358	16.9428	16.6852		16.116	15.8969	17.1447		16.8193	16.2435	16.0266	16.9538	16.0052	15.2427	16.181	16.8111	16.7745	16.4751	16.2353	16.8315	16.5095	16.5795	16.6372	16.7046	16.5701	16.3817	17.089	16.3034	16.7692	16.8123	17.0262	16.4958	16.4049	15.4523	14.3741		16.6957
UID8	A5YKK6	A5YKK6	CNOT1_HUMAN	CNOT1	CCR4-NOT transcription complex subunit 1	17.6693	17.7092	17.6731	17.636	17.7541	17.825	17.8772	17.7136	18.0275	17.9425	18.4595	17.8301	17.81	17.7662	17.6188	17.4403	17.359	17.6921	17.6373	17.3197	17.3997	17.1328	17.3121	17.7083	17.5935	17.8616	17.7858	17.4709	17.6031	17.7676	17.5622	17.6243	17.6269	17.6952	17.7473	17.7255	17.5726	17.7676	17.3919	17.7077	17.9098	17.8823	17.8437	17.7033
UID9	A6NC98	A6NC98	CC88B_HUMAN	CCDC88B	Coiled-coil domain-containing protein 88B	19.4215	19.3633	19.2509	19.3923	19.3576	19.8724	18.6641	18.739	19.4311	19.4352	19.1569	19.2016	19.2407	19.5626	19.4802	19.0081	19.6917	19.3847	19.2916	19.3148	19.3197	19.3965	19.3551	19.639	19.0745	19.4875	19.4362	19.411	19.3847	19.496	19.8161	19.6964	19.5213	19.4372	19.536	19.8236	19.782	19.4496	19.3802	19.7135	19.429	19.3118	19.7033	19.7389
UID10	A6NDG6	A6NDG6	PGP_HUMAN	PGP	Glycerol-3-phosphate phosphatase	19.0976	19.2768	19.4195	19.7298	19.7858	19.6758	19.4372	19.4836	19.4973	19.2923	18.8941	19.5417	19.4272	19.3909	19.6954	19.558	19.3608	19.2399	19.4141	19.3079	19.2112	19.6496	19.5351	19.1385	19.1429	19.3869	19.5593	19.6033	19.5969	19.5704	19.564	19.5163	19.3533	19.1683	19.4311	19.4996	19.4513	19.3984	19.4993	19.5004	19.5024	19.38	19.211	19.3957
UID11	A6NHR9	A6NHR9	SMHD1_HUMAN	SMCHD1	Structural maintenance of chromosomes flexible hinge domain-containing protein 1	18.9297	18.8639	19.4498	19.0316	19.0576	18.78	18.4758	18.3597	18.2367	19.1288	18.3014	19.1785	19.1336	19.0582	18.6464	18.8874	19.0369	19.096	19.0333	19.138	18.9882	19.0324	19.0461	19.022	19.0281	19.2865	19.2201	19.2861	19.275	19.3659	19.208	19.1769	19.234	19.0847	19.1579	19.4446	19.416	19.1757	19.3402	19.3236	18.9063	18.7065	18.8421	18.9733
UID12	A8MVS5	A8MVS5	HIDE1_HUMAN	HIDE1	Protein HIDE1	19.0637	19.0392	19.3465	18.6078	18.6603	19.098	18.8788	18.8702	18.7382	19.2225	18.4185	19.3045	19.2446	19.4322	16.9591	18.7194	19.3167	19.0433	18.9811	19.0723	19.132	18.3942	18.5885	18.927	18.786	18.7777	19.1364	19.1917	19.3349	19.1457	19.4423	19.0959	19.1204	19.0071	18.8117	19.2883	19.1796	19.2809	19.3472	19.0715	17.928	18.5872	18.832	18.727
UID13	A8MXV4	A8MXV4	NUD19_HUMAN	NUDT19	Nucleoside diphosphate-linked moiety X motif 19	18.0947	17.0314	17.0671	16.6518	16.97	16.9487	14.2338	17.8549		16.5904	17.0793	16.8985	16.6115	16.9925	17.431		18.1482	17.9501	18.1961	17.259	17.9278			17.1398	17.2646		17.5546	16.3757	16.5273	16.9785	16.8069	17.6513	17.3568		17.0397	17.2328	17.3138	16.3853	17.6704	16.293	17.0414	16.808	17.2721	17.616
UID14	B0I1T2	B0I1T2;O94832	MYO1G_HUMAN	MYO1G	Unconventional myosin-Ig	20.4251	20.2623	20.1346	19.3214	19.2821	20.2701	19.2954	20.1031	19.7593	19.9161	19.3613	19.8951	19.8819	19.7945	19.1669	20.1725	20.5733	20.1139	20.3103	20.1436	20.2713	19.1817	19.7806	20.3019	20.4366	20.2389	20.0593	20.2081	20.197	20.3144	20.3566	20.2258	20.1928	19.8694	20.3531	20.3128	20.3918	20.4111	20.2338	20.4133	19.843	19.683	19.9735	19.8723
UID15	L0R6Q1	L0R6Q1	S35U4_HUMAN	SLC35A4	SLC35A4 upstream open reading frame protein	18.1872	17.9075	18.1879	17.6798	18.0517	18.1141	17.6654	17.4786	17.8326	17.8488	18.7065	18.1287	17.9825	17.7852	18.2276	18.2639	18.1412	18.0243	18.3429	18.4356	18.3491	18.12	18.1228	18.1122	18.3719	18.2839	17.6788	17.6898	17.5961	17.9992	17.2692	17.8067	17.9981	18.3633	17.9316	17.5783	17.6751	18.1135	17.5263	18.1119	17.5504	18.221	18.2443	17.6783
UID16	O00116	O00116	ADAS_HUMAN	AGPS	Alkyldihydroxyacetonephosphate synthase, peroxisomal	19.0892	18.4741	18.4906	19.0246	19.0771	18.1617	19.2303	18.54	18.12	17.3966	18.8829	17.9954	18.2219	17.704	17.5208	18.0953	18.4021	18.3668	17.8772	17.8349	17.7939	17.3944	17.7243	18.0973	18.4768	18.1986	17.6478	18.4537	18.3981	18.035	18.1246	18.6705	18.2596	17.7751	17.774	18.0935	18.0656	18.2505	18.5127	18.3699	18.0956	18.4359	18.7607	17.506
UID17	O00139	O00139	KIF2A_HUMAN	KIF2A	Kinesin-like protein KIF2A	16.8118	17.2823	17.5885	17.2477	17.1591	17.224	17.071	16.9086	16.84	15.8802	17.4247	17.6208	17.6502	16.7553	16.4308	17.1818	16.5996	17.2162	16.7085	17.2394	16.7795	17.5059	16.4476	16.8615	17.2756	17.0344	17.1332	16.6309	16.7078	16.9158	16.7975	16.9695	16.8314	17.2834	17.0526	17.104	17.0563	17.4831	16.8154	17.2858	17.5439	18.5353	18.1078	17.1491
UID18	O00148	O00148	DX39A_HUMAN	DDX39A	ATP-dependent RNA helicase DDX39A	16.9903	16.2102	16.4332	16.7653	16.4962	16.8041	17.2313	17.2769	16.8149	16.0492	17.0297	16.2092	16.2705	16.6337	16.1577	15.3314	16.3835	16.0943	16.0916	15.829	15.7964		16.9036	16.1236	16.4651	16.5122	16.3713	16.714	16.7387	16.6814	16.9261	16.4273	16.8303		16.483	16.392	16.6078	16.5096	16.3452	16.4708	16.3464	16.3006	15.5563	15.8789
UID19	O00151	O00151	PDLI1_HUMAN	PDLIM1	PDZ and LIM domain protein 1	17.3305	18.3087	18.6503	18.1699	18.1879	16.1823	17.8068	16.1113	15.6836		18.1355	20.1246	19.8878	15.5345	17.9399			17.7725	17.0304	16.1576	16.8227	17.1759	17.0649	17.1843	18.735	17.0714	16.5071	17.9513	17.8909	17.4071		16.6748	16.951	17.2157	18.3542	16.6034	16.7165	18.1332	16.6685	18.4572	18.2518	20.0817	19.4717	18.51
UID20	O00160	O00160	MYO1F_HUMAN	MYO1F	Unconventional myosin-If	22.0949	22.2604	22.3165	21.8235	21.8644	22.0277	21.5901	22.1553	22.0018	22.0088	21.1916	22.0487	21.9988	22.042	21.8037	22.1327	22.1951	22.1254	22.0848	22.0673	21.9882	21.9904	22.1455	21.9086	21.9287	22.1413	22.1449	22.2819	22.278	22.3095	22.232	22.2386	22.2505	22.1705	22.073	22.2359	22.2575	22.2771	22.2945	22.3723	22.2368	21.9824	22.1447	21.968
UID21	O00161	O00161	SNP23_HUMAN	SNAP23	Synaptosomal-associated protein 23	20.1813	20.0246	20.0371	20.3894	20.329	20.2071	20.3759	20.2073	20.0064	20.0713	19.5581	20.4559	20.4105	20.0928	19.8827	20.3899	20.475	20.0661	19.7935	20.237	20.2225	20.1588	20.1373	20.466	20.4336	20.0066	19.8572	20.2963	20.3458	20.3755	20.3167	20.3891	20.2848	20.0084	20.3685	20.561	20.4378	20.3224	20.2482	20.4075	19.4596	19.7801	19.7136	20.1545
UID22	O00170	O00170	AIP_HUMAN	AIP	AH receptor-interacting protein	19.0791	19.0816	18.9868	19.3872	19.5668	19.4973	19.465	19.1167	19.2926	19.2304	19.242	19.4246	19.3482	19.1466	18.7608	19.1173	18.9145	19.0957	19.1545	19.0747	19.0088	19.3093	19.0994	19.1361	19.2115	19.5742	19.2711	19.1825	19.1951	19.4952	19.2024	19.2138	19.4995	19.0646	19.4944	19.4211	19.3972	19.7716	19.4251	19.406	18.9908	19.4933	19.3146	19.4977
UID23	O00178	O00178	GTPB1_HUMAN	GTPBP1	GTP-binding protein 1	17.6271	17.3471	17.8401	17.5752	17.613	18.0488	17.9873	17.9219	18.1032	17.8799	18.0706	17.8091	17.7766	18.0491	17.5415	17.1125	17.527	17.2896	17.5186	17.1783	17.4417	17.0562	17.275	17.6878	17.4204	17.6503	17.6362	17.7881	17.6886	17.951	17.9027	17.7231	17.8305	17.2524	17.6161	17.8938	17.6881	17.5544	17.6504	17.3714	17.6201	17.5527	17.7141	17.8148
UID24	O00182	O00182	LEG9_HUMAN	LGALS9	Galectin-9	17.515	17.6351	17.8621	17.2886	17.3775	15.849		17.2264	16.7141	17.9093		17.0299	17.1351	16.0084		17.1907	17.3663	17.0987	17.8364	16.5966	16.6235		16.9872	16.8564	17.6679	17.3435	17.2839	17.4934	17.4956	17.1343	16.7724	16.3624	17.6643	16.3941	17.5178	17.072	17.2709	16.911	16.9765	16.6038	17.0763	19.0362	17.3271
UID25	O00186	O00186	STXB3_HUMAN	STXBP3	Syntaxin-binding protein 3	18.61	18.5267	18.8	18.1155	18.3393	18.6071	18.6575	18.4282	18.7706	18.3192	18.7389	18.6564	18.7694	18.32	18.5482	18.7812	18.3346	18.6327	18.6092	18.7449	18.4959	18.2317	18.0995	18.7927	18.8544	18.9122	18.5522	18.425	18.5025	18.7232	18.4912	18.2654	18.6547	18.4563	18.7412	18.8048	18.8319	18.8035	18.6281	18.683	18.2115	18.6033	18.647	18.602
UID26	O00194	O00194	RB27B_HUMAN	RAB27B	Ras-related protein Rab-27B	17.4964	18.7919	19.1902	18.1761	18.4891	15.0682	17.747	15.7402			18.4524	19.9458	19.6036		17.4594							17.3944			17.9566			14.9848	15.7739				16.4298	17.7725	17.9797		15.6981	16.6972		18.2079	18.9432	20.6936	19.7441	18.3379
UID27	O00203	O00203;Q13367	AP3B1_HUMAN	AP3B1	AP-3 complex subunit beta-1	18.16	18.164	18.6721	17.9668	17.937	18.4495	18.4794	18.451	18.3016	18.5743	18.5454	18.3299	18.1984	18.6884	17.705	17.4402	18.1967	18.0725	18.099	17.8887	17.9057	17.3784	17.9258	18.3298	18.3648	18.357	18.4577	18.3008	18.3557	18.2785	18.0706	18.1154	18.2684	18.4709	18.3337	18.2674	18.3163	18.3177	18.2317	18.4559	18.3651	18.0372	18.2004	17.9494
UID28	O00231	O00231	PSD11_HUMAN	PSMD11	26S proteasome non-ATPase regulatory subunit 11	19.1538	19.2703	19.8361	19.755	19.7111	19.2134	19.398	19.2737	19.1648	19.1364	19.4947	19.1424	19.0346	19.2091	20.1843	19.4311	19.4989	19.776	19.5314	19.8635	19.8283	20.1817	20.0383	19.8471	19.7422	19.4897	19.3921	19.2688	19.2288	19.2172	19.2039	19.0532	19.1466	19.119	19.2951	19.3025	19.3042	19.2507	19.2303	19.3213	19.5915	20.1221	19.537	19.5098
UID29	O00232	O00232	PSD12_HUMAN	PSMD12	26S proteasome non-ATPase regulatory subunit 12	18.3442	18.4516	19.0775	18.9588	18.902	18.6498	18.9886	18.8425	18.868	18.8626	18.9193	18.6342	18.5517	18.8285	19.5734	18.6277	18.8865	18.7754	18.5979	19.1631	19.0561	19.1473	19.1903	19.4519	19.1143	18.7615	18.6572	18.8152	18.7626	18.7647	18.8932	18.8803	18.577	18.8081	18.7229	18.737	18.7866	18.6782	18.6901	18.6844	18.8633	18.9555	18.356	18.8234
UID30	O00233	O00233	PSMD9_HUMAN	PSMD9	26S proteasome non-ATPase regulatory subunit 9	19.523	19.7304	19.8592	20.025	20.003	20.158	19.5732	19.5819	19.8057	19.8643	19.5616	19.9673	19.9275	19.9126	20.7658	20.1901	19.9041	19.8912	19.9753	20.0287	20.2004	20.5813	20.5522	19.6455	20.0333	19.9503	20.1789	20.005	20.003	20.1381	19.9937	19.724	19.9292	19.9133	19.8942	20.1986	20.1607	20.1091	19.9615	19.8691	20.0353	20.1812	20.1258	20.2223
UID31	O00241	O00241	SIRB1_HUMAN	SIRPB1	Signal-regulatory protein beta-1	18.3851	17.3637	18.0351	17.6892	17.829	17.7796	17.1516	17.4408	17.0207	17.8416	16.8667	17.9857	18.0164	18.0003	17.5706	17.6122	17.6872	18.061	18.0047	18.5054	18.5295	17.785	17.2416	17.0642	17.9637	18.2967	17.9747	18.2582	18.2294	17.7602	18.3273	17.6798	18.2667	17.5879	18.0405	17.7855	17.8829	17.7525	17.9844	17.2388	17.5566	17.0448	17.0647	17.7448
UID32	O00244	O00244	ATOX1_HUMAN	ATOX1	Copper transport protein ATOX1	17.9251	18.1277	18.0577	18.2189	18.3821	18.542	18.3302	18.1074	18.3689	18.1685	18.1778	18.2903	18.4059	17.5529	17.9668	17.9956	17.8855	17.9737	18.1277	17.9963	18.0272	17.7437	18.2764	17.9529	17.8428	18.1511	18.1929	18.565	18.5902	18.2274	18.4798	18.1971	18.5594	18.3084	17.8471	18.233	18.183	18.3253	18.3123	17.9789	18.7335	17.8927	18.2171	18.4532
UID33	O00264	O00264	PGRC1_HUMAN	PGRMC1	Membrane-associated progesterone receptor component 1	18.453	18.1102	18.3801	18.1129	17.9845	18.4718	18.7131	17.5379	18.3676	18.4272	18.626	18.4877	18.5472	18.7482	18.1124	18.5206	18.4957	18.348	18.3605	18.4342	18.2116	17.9835	18.1848	18.3042	18.0958	17.6328	17.8223	18.121	18.0635	18.3321	18.2512	17.9398	18.0801	18.8083	18.0239	18.215	18.3036	17.9996	18.3644	18.2002	18.4053	18.7125	18.7579	18.4741
UID34	O00267	O00267	SPT5H_HUMAN	SUPT5H	Transcription elongation factor SPT5	17.0839	16.2351	16.5778	16.7888	16.3454	16.9398	16.8043	16.8874	16.8459	16.6842	16.9872	15.8486	16.5407	16.7786	16.6679	16.805	16.9308	16.531	16.8818	16.8625	17.1127	16.2787	16.6352	16.9076	16.8094	16.5818	16.4772	16.5486	16.518	16.5595	16.7052	16.6138	16.5959	16.5722	16.3084	16.4925	16.7109	16.7159	16.6371	16.6468	16.6549	16.3926	16.4798	16.3294
UID35	O00291	O00291	HIP1_HUMAN	HIP1	Huntingtin-interacting protein 1	18.4774	18.9773	18.8565	18.8306	18.8207	18.6642	18.7067	18.5404	18.4429	18.5328	19.0514	18.4256	18.5154	17.8227	18.5107	18.4612	19.1401	18.4284	17.2067	16.7101	16.8148	19.0242	17.3173	18.9672	18.5799	18.7366	19.2986	17.681	17.8436	18.905	19.371	19.1597	18.7788	17.6501	18.82	19.3064	19.2973	19.2368	19.1916	18.7137	18.4352	18.7309	18.4477	18.7528
UID36	O00299	O00299	CLIC1_HUMAN	CLIC1	Chloride intracellular channel protein 1	23.018	23.1198	23.0615	22.9508	22.7822	23.1509	22.3784	22.8239	23.0124	23.0148	22.9834	23.0651	23.1157	22.738	23.1482	22.9678	23.0611	23.2698	23.4188	23.2695	23.1626	23.1933	23.337	22.7979	22.9869	23.2103	23.3261	23.4089	23.3705	23.3079	23.275	23.1623	23.3473	22.911	23.3075	23.0507	23.0843	23.3887	23.0945	23.1944	23.3916	23.2217	23.5448	22.8766
UID37	O00303	O00303	EIF3F_HUMAN	EIF3F	Eukaryotic translation initiation factor 3 subunit F	18.2682	18.4112	18.5758	18.9069	18.9155	18.8479	19.2025	19.0131	18.8248	18.4749	19.2788	18.7205	18.7814	18.4567	18.1013	18.4012	18.3768	18.1855	18.4135	18.4837	18.5393	18.1519	18.5091	18.522	18.5555	18.5989	18.416	18.6071	18.5912	18.6311	18.6916	18.6344	18.5477	18.4114	18.3986	18.541	18.5931	18.903	18.9381	18.7494	18.6638	18.5006	18.493	18.6064
UID38	O00329	O00329	PK3CD_HUMAN	PIK3CD	Phosphatidylinositol 4,5-bisphosphate 3-kinase catalytic subunit delta isoform	17.847	18.115	18.1274	17.8824	18.0562	18.5625	17.9816	18.2993	18.4114	18.3118	18.219	18.4603	18.4466	18.255	18.0233	18.0979	17.8809	18.1645	17.8863	18.2754	18.1424	17.4971	18.191	18.2422	18.0987	18.3658	18.2124	18.493	18.5607	18.4423	18.3416	18.4957	18.5522	18.4835	18.5478	18.4967	18.4275	18.4119	18.5402	18.4034	18.2911	17.9152	18.3427	18.2034
UID39	O00391	O00391	QSOX1_HUMAN	QSOX1	Sulfhydryl oxidase 1	20.9681	20.7584	20.3078	20.2117	20.2512	19.9417	20.212	19.8071	20.3878	20.2687	19.418	20.0977	20.0382	20.2861	20.0123	20.6374	20.7106	20.6459	20.6031	20.2136	20.0457	19.9896	20.3237	20.2246	20.1355	20.2181	20.5982	20.5909	20.659	20.4485	20.4515	20.5097	20.6706	20.0447	20.2951	20.7968	20.7557	20.4776	20.4261	20.2977	20.5679	20.0557	20.3411	20.6346
UID40	O00410	O00410	IPO5_HUMAN	IPO5	Importin-5	18.7607	18.5831	19.1981	19.1057	19.0884	19.1302	19.0999	19.1969	19.1686	18.7336	19.1467	19.104	19.1799	18.8289	19.0142	18.5948	18.5569	18.925	18.7097	18.7656	18.7319	18.2813	18.9332	19.3937	19.0363	19.2515	19.032	19.0117	19.0274	18.9037	19.0768	18.9583	19.0157	18.7567	19.1	19.0574	19.1116	18.9956	19.094	19.0896	18.8949	18.9597	18.9217	18.8398
UID41	O00422	O00422	SAP18_HUMAN	SAP18	Histone deacetylase complex subunit SAP18	19.0951	18.7973	18.663	18.5654	18.7328	18.862	18.8151	19.2118	18.6966	18.6767	19.002	18.1427	18.2545	18.3796	16.6561		18.9415	18.3519	19.1296	18.0072	18.5404	17.6573	18.38	19.1619	19.1437	18.6286	18.7	18.6287	18.7329	18.4838	19.2412	18.9612	18.7554	18.2953	18.9582	18.9257	18.2821	18.4397	18.611	18.8451	18.3018	18.3498	18.754	18.2055
UID42	O00429	O00429	DNM1L_HUMAN	DNM1L	Dynamin-1-like protein	18.6268	18.7962	19.0815	18.9514	18.8889	18.8787	19.165	18.8881	19.0549	18.6174	19.1534	19.5011	19.2969	18.5664	18.5045	18.3108	18.5645	18.3794	18.3852	18.3411	18.36	18.0537	18.7232	18.5338	18.6306	18.9429	18.7432	18.7496	18.84	18.7703	18.6883	18.8091	18.8303	18.6042	19.0197	18.9159	18.8891	18.9208	18.8549	19.1011	19.0891	19.5842	19.2952	18.8124
UID43	O00442	O00442	RTCA_HUMAN	RTCA	RNA 3'-terminal phosphate cyclase	17.3901	18.2007	18.2318	18.271	18.3738	16.7	18.0951	18.1349	17.7152	17.2332	17.4051	17.9018	18.0411	17.1296	17.7425	17.5121	17.7601	17.8806	17.61	17.563	17.5587	17.4539	17.5475	17.8253	17.9761	17.9375	17.8003	18.0469	18.0184	17.9719	18.1524	17.9826	17.7684	16.8047	17.9264	17.8844	17.9467	18.0831	17.9115	18.2593	18.1029	17.6988	18.174	17.8021
UID44	O00462	O00462	MANBA_HUMAN	MANBA	Beta-mannosidase	18.24	18.4242	17.7214	17.7425	17.6518	18.5561	18.1006	18.7623	18.1418	18.3197	18.6613	18.1051	18.1996	18.9272	17.6832	18.1503	18.5419	18.4742	18.7609	18.6518	18.7029	17.3473	17.0499	18.2845	18.904	18.4181	17.856	18.5373	18.4897	18.6104	18.3538	18.436	18.7971	18.8784	18.8087	18.2499	18.1773	18.0847	17.9278	18.443	17.766	17.6828	18.0606	17.7543
UID45	O00471	O00471	EXOC5_HUMAN	EXOC5	Exocyst complex component 5	17.2889	17.2565	17.049	17.5203	17.3554	17.2814	17.4959	17.2892	17.5408	17.3307	17.2128	17.4087	17.2378	17.6163	16.9349	17.3828	17.3021	17.1062	17.3939	17.0237	16.4025	16.9886	16.9642	17.3588	17.0249	17.1133	17.2759	17.295	17.1803	17.1849	17.3503	17.3628	17.3033	17.0828	17.2202	17.0967	17.3021	17.1074	17.3991	17.4168	17.4366	16.6155	17.4811	16.9318
UID46	O00483	O00483	NDUA4_HUMAN	NDUFA4	Cytochrome c oxidase subunit NDUFA4	19.1374	19.2904	19.8097	19.3381	19.4103	18.1605	18.8745	19.1213	18.366	18.1646	18.763	18.9006	19.1135	18.2419	17.2363	18.0819	19.5763	18.8204	18.7369	18.9982	19.0576	18.1754	18.267	18.3711	18.8862	18.433	18.228	18.7087	18.6002	18.4916	18.1452	18.0614	17.9404	18.1174	18.4078	18.3257	18.4428	18.8167	18.5431	18.8066	19.1426	18.7189	19.0554	18.3677
UID47	O00487	O00487	PSDE_HUMAN	PSMD14	26S proteasome non-ATPase regulatory subunit 14	19.4599	19.0486	19.8172	19.7479	19.6248	19.4256	19.7034	19.614	19.2208	19.0208	19.5043	19.1225	19.3995	19.1741	20.0904	19.6266	19.5813	19.5962	19.5066	19.7346	19.7824	20.055	19.8572	20.1822	20.0728	19.3954	19.484	19.4573	19.4345	19.2164	19.645	19.5581	19.321	19.3211	19.5211	19.4699	19.4194	19.3858	19.4352	19.5401	19.5032	19.8806	19.2402	19.5756
UID48	O00505	O00505	IMA4_HUMAN	KPNA3	Importin subunit alpha-4	18.0701	17.9544	18.2657	18.409	18.4758	18.3383	18.4447	18.1049	18.2097	18.2141	18.4386	18.5264	18.6699	18.3368	18.4238	17.6494	17.5581	17.9851	18.2635	17.6953	17.8292	17.9459	17.7092	18.4665	18.2316	18.1386	18.2328	18.1027	18.2434	18.2228	17.9787	17.9813	17.8975	18.1329	18.3099	18.1296	18.1077	18.0646	18.0158	18.1804	18.1972	17.9035	18.2922	18.3299
UID49	O00560	O00560	SDCB1_HUMAN	SDCBP	Syntenin-1	21.6002	21.5673	20.8519	21.2056	21.1214	21.1526	20.895	20.9436	21.1665	21.0943	20.4586	21.3147	21.3752	21.2796	20.7523	21.3083	21.7153	21.4335	21.3876	21.5276	21.434	20.9815	21.0313	21.1054	21.3753	21.0703	21.2434	21.3984	21.3515	21.112	21.1986	21.3552	21.1683	21.3063	21.0567	21.4604	21.3957	21.2268	21.2881	21.1985	21.2905	20.7337	21.0858	21.1217
UID50	O00562	O00562	PITM1_HUMAN	PITPNM1	Membrane-associated phosphatidylinositol transfer protein 1	16.6435	17.0109	16.2681	16.2442	16.2321	17.0057	16.1558	16.6547	16.5683	16.7709	16.6711	16.8655	16.3584	16.8389	16.1775	16.5827	16.7105	16.6843	16.9344	16.5899	16.5235	16.3094	16.6848	16.6973	16.8856	17.1528	17.1558	16.6931	16.8399	16.9038	16.9129	16.9587	17.094	16.7786	17.1644	15.7832	15.646	16.9383	17.0276	17.0223	16.8034	16.5724	16.7454	16.6474
UID51	O00567	O00567	NOP56_HUMAN	NOP56	Nucleolar protein 56	18.7397	18.3743	18.4365	18.2618	18.3785	18.6458	18.4985	18.846	18.3714	18.2467	18.728	18.4602	18.3692	17.8826	16.959	18.0121	18.258	18.102	18.0202	18.1753	18.3316	18.1878	18.035	18.747	18.9588	18.5275	18.3615	18.3802	18.4826	18.5819	18.5179	18.5254	18.5146	18.2655	18.7809	18.5707	18.5734	18.8949	18.7598	18.8262	18.0728	17.9817	18.0454	18.4633
UID52	O00571	O00571	DDX3X_HUMAN	DDX3X	ATP-dependent RNA helicase DDX3X	18.5828	18.6689	18.2811	18.8152	19.0001	18.4179	18.5215	18.5147	18.7177	18.4209	18.9282	18.4357	18.4041	18.6542	18.69	18.222	18.7057	18.6778	18.5854	18.7289	18.523	18.3819	18.4738	18.4754	18.9728	18.6884	18.9027	18.3977	18.4269	18.1103	18.4001	18.496	18.4324	18.882	18.396	18.4572	18.3151	18.3063	18.7898	18.5319	18.8532	18.3406	18.8144	18.249
UID53	O00584	O00584	RNT2_HUMAN	RNASET2	Ribonuclease T2	21.0214	19.5942	19.6521	20.625	20.5483	20.6413	20.2877	20.8648	21.1493	20.434	21.2546	21.0802	21.0523	20.9238	20.1538	21.1188	19.9751	21.1598	20.6164	20.4563	20.6595	21.098	20.8079	20.7394	20.7443	20.2313	20.4157	20.9588	20.9854	20.2196	20.4726	20.712	21.0396	19.8794	20.4758	20.0443	19.9045	21.0816	21.1461	20.638	20.5971	19.9082	20.3093	19.6009
UID54	O00602	O00602	FCN1_HUMAN	FCN1	Ficolin-1	23.0258	21.9795	22.5565	22.4088	22.3828	22.1638	20.9152	23.0798	22.7003	22.6248	23.518	23.2994	23.3821	23.2966	23.0984	22.155	23.0507	22.7133	21.1827	22.8554	23.0332	21.0439	21.2423	23.384	23.2331	22.8676	22.2885	22.4724	22.4435	23.3964	22.422	23.0636	22.5203	22.1506	22.6461	22.7353	22.7385	22.2089	22.7305	23.0953	22.0812	21.6566	22.4235	22.021
UID55	O00629	O00629	IMA3_HUMAN	KPNA4	Importin subunit alpha-3	16.3548	16.6657	16.896	17.1838	17.1984	17.203	17.6071	17.3538	17.4473	16.7422	17.576	17.2	17.3049	16.957	16.3543	16.7333	17.0347	16.5989	16.4792	16.6414	16.9463	16.2935	16.4476	17.4045	17.2842	17.2671	17.2854	17.356	17.0589	17.0363	17.0587	17.1204	17.1705	16.7634	17.1843	17.0839	17.1486	17.2268	17.2186	17.1462	16.283	16.4917	17.0861	16.793
UID56	O00743	O00743	PPP6_HUMAN	PPP6C	Serine/threonine-protein phosphatase 6 catalytic subunit	18.3788	18.8014	18.4317	18.7555	18.5906	18.5959	18.3953	18.584	18.8014	18.3566	18.6259	18.7603	18.4776	18.5039	18.7061	18.9586	18.3688	18.0219	18.3819	18.0651	18.2331	17.8152	18.2073	18.5237	18.5239	18.686	18.4858	18.7246	18.6328	18.7478	18.8211	18.8731	18.8519	18.4197	18.8313	18.6827	18.7236	18.7706	18.8415	18.8999	18.5343	18.277	18.634	18.223
UID57	O00754	O00754	MA2B1_HUMAN	MAN2B1	Lysosomal alpha-mannosidase	19.8092	19.1291	18.8342	18.5097	18.5604	19.4314	18.6566	19.1874	20.0132	18.4196	19.2063	18.6973	18.645	19.2155	19.3372	19.4885	19.1616	19.802	19.1152	19.0066	18.8861	19.4062	19.0176	19.4577	19.2003	19.4539	18.5567	19.6724	19.6739	19.9391	19.5537	19.7606	19.4768	19.4224	19.8843	19.509	19.5292	19.6204	19.4495	18.9061	19.2953	18.9201	19.2373	19.6402
UID58	O00764	O00764	PDXK_HUMAN	PDXK	Pyridoxal kinase	20.3931	20.5134	20.2563	20.0481	19.9585	20.4494	19.3229	20.1357	20.1911	20.4592	19.0796	20.4851	20.4395	20.2721	20.5014	20.403	20.2554	20.4563	20.4111	20.2742	20.4214	20.4333	20.9925	20.3278	20.056	20.3752	20.5169	20.7039	20.5625	20.3732	20.5903	20.543	20.4957	20.3013	20.3738	20.5589	20.505	20.4974	20.4755	20.4139	20.6015	20.2221	20.1716	20.1951
UID59	O14523	O14523	C2C2L_HUMAN	C2CD2L	Phospholipid transfer protein C2CD2L	15.4433	15.697	15.9041	15.9844	15.7577	15.4032	14.8652	15.6029	15.3944		15.7523	15.5093	15.6934	14.5467	16.2324	15.5094	16.0875	16.1094	15.2994	16.6757	16.5579	16.8724	16.1496	16.1264	16.0093	15.1295	15.5373	16.009	16.0934	14.992	15.8609	15.5394	15.3855		15.7181	15.7414	15.8196	15.5697	15.6792	15.3855	15.1441	16.0978	15.5776	16.1266
UID60	O14548	O14548	COX7R_HUMAN	COX7A2L	Cytochrome c oxidase subunit 7A-related protein, mitochondrial	17.5173	17.0143	16.9909	17.4956	17.4565	16.6053	17.4045	16.763	16.9792	16.9304	17.483	17.0607	17.2434	16.9958	17.1713	16.9941	16.9998	17.4737	17.2959	17.8115	17.5915	16.6014	17.197	17.5364	17.3668	16.9355	16.7672	17.0353	17.016	16.7895	16.932	16.399	16.9745	16.9898	16.7269	17.2214	17.1926	16.9881	17.2077	17.1865	17.1685	16.5503	16.8268	17.073
UID61	O14562	O14562	UBFD1_HUMAN	UBFD1	Ubiquitin domain-containing protein UBFD1	15.6777			16.1724									15.8989										16.4285							15.8343					15.6484				15.522
UID62	O14579	O14579	COPE_HUMAN	COPE	Coatomer subunit epsilon	17.9014	17.1992	16.9912	17.6249	17.5898	17.0939	17.5416	16.9007	17.2754	17.5249	17.3954	17.2103	16.9941	17.6003	17.6293	18.1902	17.2073	18.144	17.6677	17.4663	17.8601	17.5631	17.2819	16.9625	17.2477	17.4167	16.8592	17.3663	17.2413	17.628	17.4852	17.2888	17.4886	17.5481	16.7174	17.3273	17.1347	16.9951	17.5217	17.2403	17.473	17.468	17.3532	17.4407
UID63	O14617	O14617	AP3D1_HUMAN	AP3D1	AP-3 complex subunit delta-1	17.7684	17.6256	17.8805	17.8604	17.7403	18.2201	18.3334	18.0558	18.1545	18.0471	18.2664	18.0929	18.1754	18.3581	17.6147	17.3308	17.1791	17.675	17.4773	17.646	17.162	17.0897	17.1428	18.0428	18.0251	17.9239	18.1048	18.1128	18.0528	18.1455	18.0529	17.948	18.0445	18.118	17.8289	18.1762	18.0999	18.1118	18.1281	17.8855	17.553	17.5618	17.5513	17.6372
UID64	O14618	O14618	CCS_HUMAN	CCS	Copper chaperone for superoxide dismutase	18.1937	18.5637	18.9892	18.4598	18.5802	18.5859	17.8219	18.1186	18.2383	18.4474	18.9917	18.3059	18.3087	18.2773	19.9549	19.0461	18.5206	19.4496	18.1661	19.5186	19.3727	19.3865	19.7752	19.6263	20.0809	18.9978	18.9692	18.6815	18.6228	18.82	18.6168	18.3024	18.3053	18.4572	18.9821	18.7174	18.8371	18.4745	18.1253	18.2684	18.189	19.7019	18.5728	18.8229
UID65	O14656	O14656	TOR1A_HUMAN	TOR1A	Torsin-1A	18.309	18.2866	17.9421	18.003	18.169	18.1796	18.1	18.109	17.9742	17.5136	18.1341	17.889	17.96	17.8135	17.9627	17.7974	18.3032	18.098	18.2036	18.3805	18.33	17.7539	17.8442	18.0625	18.0204	17.8243	18.0415	18.2004	18.1446	18.1437	18.1089	18.2491	17.7941	17.8766	17.6671	18.0956	18.08	18.2395	18.1437	18.1286	18.0762	17.6272	18.067	18.0874
UID66	O14672	O14672	ADA10_HUMAN	ADAM10	Disintegrin and metalloproteinase domain-containing protein 10	19.1578	19.403	18.8751	18.8223	18.8176	18.8605	19.2818	19.0823	19.3247	18.988	18.8939	19.4284	19.3906	19.273	18.277	18.6641	18.8516	19.1314	19.3018	18.9978	18.8309	18.2909	18.6367	19.1232	19.0547	19.0173	19.0797	19.3348	19.2889	19.2609	19.2432	19.2033	19.2828	19.1316	19.0504	19.0786	19.1643	19.1819	19.3926	19.2996	18.9684	18.8625	19.1656	19.0019
UID67	O14683	O14683	P5I11_HUMAN	TP53I11	Tumor protein p53-inducible protein 11	19.214	18.9036	18.5358	18.5557	18.5964	18.5263	18.2554	18.5713	18.5115	18.5066	17.3184	18.6449	18.751	18.7536	18.5637	19.1557	19.0175	18.8469	18.697	18.3235	18.7742	18.7921	19.1041	18.6708	18.6518	18.155	18.919	18.6546	18.7478	18.5926	18.4953	18.5941	18.5786	18.7567	18.3601	18.8353	18.7801	18.6705	18.5709	18.3318	18.5622	18.3595	18.6124	18.7608
UID68	O14727	O14727	APAF_HUMAN	APAF1	Apoptotic protease-activating factor 1	19.3028	19.737	19.8216	19.6277	19.5855	19.6335	19.2815	19.6103	19.4784	19.4289	19.0696	19.732	19.7687	19.6366	19.7064	19.3903	19.4971	19.6414	19.5927	19.1712	19.1375	19.222	19.7833	19.4666	19.4078	19.495	19.5799	19.8525	19.802	19.5979	19.7599	19.6946	19.7348	19.503	19.5247	19.625	19.6406	19.415	19.6636	19.5561	19.7948	19.601	19.8938	19.6322
UID69	O14732	O14732	IMPA2_HUMAN	IMPA2	Inositol monophosphatase 2	18.537	18.6683	18.8618	19.0072	19.0216	18.4977	18.3145	18.9203	18.757	18.682	18.4295	18.3772	18.6163	18.5446	18.7678	18.6867	18.5926	18.9978	18.8528	19.0591	18.9025	18.4802	18.8566	18.2076	18.4455	18.7918	18.8671	19.1195	19.1936	18.9827	18.6745	18.7424	18.8031	18.6906	18.6528	18.5935	18.3672	18.8214	18.5451	18.7819	19.2508	18.8152	19.2591	18.7606
UID70	O14734	O14734	ACOT8_HUMAN	ACOT8	Acyl-coenzyme A thioesterase 8	17.021	16.9471	16.3424	16.9481	16.866	16.5426	17.2354	16.723	16.463	15.9967	16.8517	16.5414	16.886	16.4647		15.9155	16.6698	16.4411	16.6127		15.0714	15.7653	15.4366	16.6386	16.6494	16.1708	16.7234	16.541	16.7014	16.596	16.8442	16.5793	16.2892	16.6279	15.5078	16.2995	16.293	16.4683	17.0382	16.7161	16.7754	16.5814	16.8909	15.7799
UID71	O14737	O14737	PDCD5_HUMAN	PDCD5	Programmed cell death protein 5	17.8678	18.0178	18.693	18.7288	18.8073	18.3248	18.4585	18.2228	18.4711	17.9959	18.5443	18.2318	18.2478	18.2919	18.6881	18.3287	17.962	18.2616	18.1501	18.4161	18.3771	18.6227	18.8536	18.3468	18.3537	17.9915	18.3382	17.9248	18.0593	18.2782	18.2149	18.1397	18.1156	18.3802	18.2151	18.341	18.3146	18.4497	18.4194	18.142	18.3141	18.7333	18.3824	18.7444
UID72	O14744	O14744	ANM5_HUMAN	PRMT5	Protein arginine N-methyltransferase 5	17.4812	17.937	18.7992	17.8942	18.1955	17.418	17.7126	17.8518	17.4623	17.131	18.0017	17.5876	17.5611	17.3536	18.6741	17.5789	17.9609	18.5656	17.8262	18.388	18.527	18.8426	18.3869	18.7717	18.6011	18.1101	18.0623	17.353	17.1388	17.28	17.3724	17.4501	17.5563	17.4984	17.9623	17.7401	17.6255	17.6606	17.5233	17.8087	18.0554	18.6951	18.1486	17.7023
UID73	O14745	O14745	NHRF1_HUMAN	SLC9A3R1	Na(+)/H(+) exchange regulatory cofactor NHE-RF1	21.5154	21.7166	21.8132	21.6501	21.7341	21.8126	21.2405	21.5542	21.5534	21.9444	21.0122	21.8585	21.7464	21.8161	21.8039	21.9411	21.8199	21.8286	21.8149	21.8713	21.9003	21.657	21.9584	21.6933	21.7206	21.8616	21.8684	21.963	21.9682	22.0059	21.911	21.9428	21.8762	21.8964	22.0357	21.9685	22.0247	22.0551	22.0142	21.8735	21.7911	21.5731	21.7082	21.644
UID74	O14773	O14773	TPP1_HUMAN	TPP1	Tripeptidyl-peptidase 1	22.884	22.5353	22.9288	23.0414	23.0649	22.4385	23.5642	23.1542	22.7008	22.6428	23.2888	22.4666	22.3121	22.5245	22.1534	22.3923	23.024	22.795	23.4071	22.7554	22.854	21.639	22.2086	22.4364	22.6133	22.7525	22.4446	22.7075	22.6375	22.2922	22.755	22.2855	22.8061	22.299	22.0343	22.2119	22.2788	22.245	22.5077	22.2437	22.6584	22.5592	22.3389	22.4851
UID75	O14776	O14776	TCRG1_HUMAN	TCERG1	Transcription elongation regulator 1	18.2944	17.9674	18.2134	18.2371	18.3294	18.1018	18.0828	17.9338	17.9941	17.8136	18.128	17.7785	17.8419	18.1534	18.0885	17.8337	17.9245	18.1664	18.2024	18.1848	18.0364	18.181	17.9852	18.0149	18.1072	18.0329	18.0713	17.9707	17.9496	18.0211	18.0942	17.8503	18.1149	18.1575	18.0561	18.1097	17.9914	18.1	17.9889	18.1883	17.9193	18.1719	18.3758	18.0635
UID76	O14787	O14787	TNPO2_HUMAN	TNPO2	Transportin-2	15.7183	15.7197	15.9479	15.8976	15.5037	16.5676	15.5857	16.4182	16.5799	16.3551	16.3722	16.2879	16.3381	16.4657			15.9234		15.3753				15.1343	16.6341	16.2108	16.6132	16.5908	16.6155	16.5619	16.3796	16.4527	16.4944	16.6724	16.151	16.613	16.5205	16.4264	16.4323	16.4648	16.2471	15.6128	16.0594	15.504	15.4062
UID77	O14798	O14798	TR10C_HUMAN	TNFRSF10C	Tumor necrosis factor receptor superfamily member 10C	17.9277	17.1421	16.8808	16.5676	16.9247	17.4446	17.2789	17.6668	17.7785	17.9002	17.2654	17.2197	16.8611	16.6695	16.8972	17.9264	17.8888	17.4594	17.3557	17.5831	17.3812	16.3027	17.3581	17.8653	17.145	17.2334	17.2548	17.4972	17.043	17.2471	17.6549	17.9981	17.1563	17.188	17.2344	16.5484	17.1662	17.2362	17.3399	17.8012	17.0927	16.9881	17.1675	17.2179
UID78	O14818	O14818	PSA7_HUMAN	PSMA7	Proteasome subunit alpha type-7	20.9042	21.0078	21.2651	21.2013	21.1408	20.9995	20.842	20.8539	20.9282	21.0824	21.2053	20.7083	20.8937	21.3215	21.527	20.8293	21.1861	21.3505	20.9514	21.4143	21.383	21.3479	21.3705	21.5048	21.304	21.2382	21.191	20.9571	21.1005	20.9537	21.0989	20.8897	21.0783	21.1828	21.1029	20.9107	21.0186	20.8087	20.8933	20.8932	21.17	21.3102	21.0457	21.0369
UID79	O14828	O14828	SCAM3_HUMAN	SCAMP3	Secretory carrier-associated membrane protein 3	15.8085	16.6434	16.9561	16.7123	16.9847	16.6846	17.2214	17.201	16.5907	16.3884	16.9093	16.974	17.0372	16.9797	15.8825	16.327	16.6079	16.3242	15.893	15.8499	15.6395	16.5832	16.2467	16.4561	17.3043	16.27	16.4427	16.7002	16.7127	16.468	15.9587	16.1623	16.4927	16.7676	16.4323	16.6417	16.6746	16.8878	16.6841	16.8724	15.742	16.4228	16.6543	16.6008
UID80	O14841	O14841	OPLA_HUMAN	OPLAH	5-oxoprolinase	17.0585	17.6655	17.1552	18.5757	18.4942	17.4208	18.5453	17.3031	17.4639	16.7612	17.0882	17.3094	16.7874	16.9685	17.7477	17.3508	17.6814	17.358	17.1212	17.3644	17.3878	16.89	17.1876	16.4452	16.9336	17.0229	17.4351	17.3476	17.394	17.2765	17.2025	17.6785	17.2673	17.2047	17.5973	17.1232	17.2991	17.2385	17.443	17.8725	17.9321	17.7642	17.4361	17.4087
UID81	O14879	O14879	IFIT3_HUMAN	IFIT3	Interferon-induced protein with tetratricopeptide repeats 3	16.8883	17.5784	20.4115	16.4576	16.0664	17.1704	16.0456	17.4368	16.4485	19.7418		18.5926	18.721	16.7797	16.5991	17.5982	17.2568	17.7334	16.7229	17.33	17.5301	17.2129	16.7281	18.827	17.0758	17.9138	17.9372	18.1311	18.2514	17.5456	17.1884	17.8759	18.4313	17.5074	18.2462	18.0381	17.9089	17.5567	17.4036	17.5767	17.264	19.6806	17.7104	16.4435
UID82	O14920	O14920	IKKB_HUMAN	IKBKB	Inhibitor of nuclear factor kappa-B kinase subunit beta	17.3335	17.4307	17.1927	17.0438	17.2379	17.6094	17.1836	17.3256	17.4177	17.5096	17.6834	17.3189	17.4188	17.2329	17.2437	16.951	16.9188	17.3585	17.5612	16.7776	17.0294	17.0537	17.0404	16.9803	17.1933	17.5624	17.5124	17.3916	17.5053	17.5648	17.3611	17.4711	17.56	17.5492	17.4925	17.4593	17.5863	17.7689	17.5451	17.5107	17.5044	17.3616	17.563	17.353
UID83	O14933	O14933	UB2L6_HUMAN	UBE2L6	Ubiquitin/ISG15-conjugating enzyme E2 L6	15.8737	15.6252	18.2566	15.1874		16.4198	15.0091	15.1199	15.842	17.162	16.1195	15.7428	16.5506				15.2142		15.3724			17.3314	15.9448	16.1129	15.9046	16.5128	16.3633	16.3522	16.56	16.3819	16.7499	15.7577	17.2765		16.197	16.3231	16.5224	15.453	15.4613	15.6362	16.5666	17.2597	16.8988
UID84	O14949	O14949	QCR8_HUMAN	UQCRQ	Cytochrome b-c1 complex subunit 8	16.8037	17.244	17.3357	17.2091	17.4679	17.3179	17.6908	17.4114	17.476	17.3626	18.2991	17.2945	17.2085	17.1687	17.2693		16.4704	16.8933	16.1726	16.9532	17.0401	16.3793		17.8684	17.6756	17.5687	17.5287	17.1519	17.2415	17.3198	17.0418	17.4467	17.5416	17.5328	17.0491	17.2139	17.311	17.3876	17.3367	17.6741	16.6985	17.5122	16.6809	16.8019
UID85	O14964	O14964	HGS_HUMAN	HGS	Hepatocyte growth factor-regulated tyrosine kinase substrate	19.1759	19.4928	19.6083	19.2816	19.2405	19.4571	19.2931	19.2937	19.5462	19.6137	19.4774	19.5858	19.4977	19.2983	19.1437	19.5842	19.4725	19.3723	19.3661	19.7504	19.6701	18.5784	19.2747	19.7382	19.1249	19.4636	19.5603	19.4027	19.4329	19.5835	19.499	19.5569	19.6888	19.3622	19.6803	19.6392	19.6514	19.7434	19.5238	19.7284	19.4235	19.457	19.3715	19.3319
UID86	O14966	O14966	RAB7L_HUMAN	RAB29	Ras-related protein Rab-7L1	17.5462	17.7971	16.2596	16.2775	16.6035	16.6951	16.1653	17.5456	17.1518		17.2809					16.2371	17.0359		16.9339	16.9184	17.005			16.2815	16.622	17.1812	17.3579	17.354	17.4998	16.942	17.1205	17.3651	17.6307		16.7256	17.1159	17.1147	17.286	17.6148	16.8682	16.7111	17.0704		17.0942
UID87	O14972	O14972	VP26C_HUMAN	VPS26C	Vacuolar protein sorting-associated protein 26C	15.8713	16.6585	16.4357	16.5951	16.9605	16.4394	16.7377	16.2159	16.1708	16.3326	16.4597	15.9995	16.7665	16.2912	16.8455	16.7772	16.4683	15.7945	16.1422	16.495	16.3748	16.324	16.58	16.2402	16.2875	16.0891	16.2313	16.5879	16.5291	16.3115	16.4305	16.5917	16.5169	16.5382	16.6571	16.584	16.5885	16.4266	16.4195	16.6431	16.5192	16.4125	16.1812	17.111
UID88	O14974	O14974	MYPT1_HUMAN	PPP1R12A	Protein phosphatase 1 regulatory subunit 12A	19.8559	19.7762	19.7904	19.7336	19.7016	20.1749	19.8293	20.0787	19.861	19.9534	19.441	20.0541	20.0147	19.987	19.4513	20.0612	19.805	19.7803	19.4485	19.5514	19.5498	19.6732	19.7866	20.0619	20.1472	19.7764	20.0674	20.0132	20.0479	20.0784	20.0206	20.0371	20.0104	19.9903	19.9605	20.1471	20.1597	20.1268	20.2135	20.1995	19.5672	19.4162	19.6833	19.659
UID89	O14975	O14975	S27A2_HUMAN	SLC27A2	Very long-chain acyl-CoA synthetase	17.3606	17.1875	17.7388	16.7241	16.7885	17.6774	17.0957	17.8549	17.0249	17.2405	16.4697	17.0944	16.9873	17.3146	16.4819	16.789	17.4706	17.3011	16.7385	17.0481	17.0222	16.7126	16.9294	17.4771	17.4817	17.363	17.715	17.3532	17.355	17.653	17.5294	17.3267	17.6387	17.1859	17.4278	17.4648	17.2178	17.362	17.4724	17.3889	16.7964	17.0207	17.1541	17.033
UID90	O14976	O14976	GAK_HUMAN	GAK	Cyclin-G-associated kinase	17.7906	17.6288	17.7311	17.6403	17.6805	17.5096	17.8476	17.8923	17.7632	17.594	17.9847	17.758	17.8577	17.9079	17.5295	17.7348	17.8982	17.5851	17.5552	17.857	17.8603	17.8079	17.373	17.8133	17.7376	17.9284	17.89	17.897	17.9065	17.8997	17.8004	17.7942	17.683	17.7696	17.6568	17.885	18.022	18.116	18.0208	17.9243	17.6189	17.8618	17.7866	17.7113
UID91	O14979	O14979	HNRDL_HUMAN	HNRNPDL	Heterogeneous nuclear ribonucleoprotein D-like	19.4242	19.2836	19.2386	19.1441	18.962	19.3496	19.9124	19.5709	19.4935	19.3637	19.9408	19.1898	19.2391	18.9686		18.5188	19.0557	18.837	19.3566		18.7774	18.9892	19.2244	19.6788	19.7472	19.4159	19.5059	19.0591	19.2483	19.249	19.4647	19.1447	19.0364	19.3866	19.3608	18.9922	19.2204	19.4842	19.3967	19.2175	18.8992	19.1886	19.4273	18.5799
UID92	O14980	O14980	XPO1_HUMAN	XPO1	Exportin-1	18.564	18.6921	18.8531	18.8155	18.8136	18.9121	18.8854	19.069	19.0205	18.7474	18.934	18.8202	18.883	18.8591	18.6386	18.1887	18.528	18.4902	18.424	18.6433	18.6224	18.4388	18.6	18.9841	18.9117	18.9105	18.8269	18.8309	18.8574	18.864	18.8814	18.9116	18.9247	18.8274	18.9536	18.894	18.9152	18.7185	18.815	18.8203	18.7619	18.6302	18.7807	18.7286
UID93	O15027	O15027	SC16A_HUMAN	SEC16A	Protein transport protein Sec16A	18.1335	17.9378	18.0778	18.2178	18.1964	18.1954	18.6492	18.4573	18.436	18.1511	18.8243	18.1889	18.0667	18.2937	17.839	17.8187	18.1236	17.855	17.8241	18.1118	17.9684	17.7992	17.9944	17.7251	17.9435	17.9304	17.9942	18.0177	18.1381	18.1024	18.0509	17.9267	17.8369	17.7863	17.8635	18.0151	18.0496	18.2076	18.0996	18.024	18.1886	17.8787	18.2176	18.2419
UID94	O15042	O15042	SR140_HUMAN	U2SURP	U2 snRNP-associated SURP motif-containing protein	18.0638	17.5658	17.5168	18.0058	17.8779	17.7627	18.1509	18.1525	18.0492	17.5699	18.3725	17.5672	17.3222	17.4567	17.5593	17.3866	17.7285	17.9484	17.7784	17.554	17.7864	17.6133	17.3885	17.7262	17.7171	17.8581	18.0111	17.5106	17.5377	17.4113	17.8069	17.8078	17.8327	17.8376	17.7755	17.8197	17.6837	17.4091	17.6218	17.9305	18.0016	17.7193	18.0988	17.6008
UID95	O15067	O15067	PUR4_HUMAN	PFAS	Phosphoribosylformylglycinamidine synthase	18.2284	18.1907	18.3951	18.5318	18.6395	17.9788	18.3306	18.1308	17.9043	17.944	18.1878	17.8797	17.8633	17.9346	18.7928	18.0021	18.0132	18.2583	18.3932	18.3885	18.4574	18.7462	18.5491	18.5424	18.3328	18.0986	18.011	17.8757	17.8918	17.7988	17.967	17.9978	17.8577	17.7974	17.9292	17.8716	17.9344	17.8889	17.9578	17.8031	18.2885	18.5155	18.3002	18.4489
UID96	O15111	O15111	IKKA_HUMAN	CHUK	Inhibitor of nuclear factor kappa-B kinase subunit alpha	17.0669	16.8793	17.0221	16.7699	16.9828	17.2569	17.1576	17.1386	17.2868	17.3778	17.1171	17.1293	17.1816	17.3401	16.8048	16.2009	16.6392	16.7458	16.8755	16.9936	16.9322	16.4453	16.6239	16.97	16.5178	17.2695	17.4619	16.94	17.1505	17.2636	16.9235	17.0067	17.2189	17.2711	17.2839	17.3291	17.1023	17.2945	17.1406	17.0182	17.2389	17.1341	17.1786	17.2027
UID97	O15116	O15116	LSM1_HUMAN	LSM1	U6 snRNA-associated Sm-like protein LSm1	18.7279	18.7645	18.4793	18.5681	18.5538	18.6892	17.7846	18.0195	18.3962	18.6638	18.2632	18.1251	18.3052	18.7268	18.6204	17.8299	18.5552	18.8139	18.7383	18.798	18.7845	18.762	18.7219	18.2855	18.3196	18.6769	18.6018	18.0458	18.2479	18.5695	18.2056	18.1908	18.439	18.7862	18.4349	18.2521	18.0675	18.2371	17.7635	18.3245	19.1472	18.9255	19.1519	18.673
UID98	O15117	O15117	FYB1_HUMAN	FYB1	FYN-binding protein 1	18.8929	19.0434	19.2909	19.1161	19.2346	19.0366	19.5693	19.097	19.4174	19.0777	19.237	19.2073	19.1934	19.0437	18.593	19.1927	18.9183	19.0441	18.875	18.9905	19.0104	18.9286	19.0901	19.0419	19.0629	18.931	19.0474	19.0844	19.156	19.0918	18.9125	18.8246	19.1067	19.0928	19.0999	19.0903	19.0973	19.2267	19.157	19.4566	19.0835	19.1798	19.4435	19.1577
UID99	O15121	O15121	DEGS1_HUMAN	DEGS1	Sphingolipid delta(4)-desaturase DES1	16.781	16.622	16.2538	16.6522	16.5965	15.5303	16.1574	15.6196	15.8182		15.5244	16.2611	15.7883	15.5742	17.528	16.7721	17.2006	16.6404	15.6901	17.3235	17.1385	16.4521	16.6646	15.4898	16.0126	15.3203	15.7816	16.3589		14.9291	16.2968	15.7577	15.2374		14.8802	15.9457	16.0792	15.6258	16.4052	15.9824	16.2716	15.819	15.1615	16.9161
UID100	O15126	O15126	SCAM1_HUMAN	SCAMP1	Secretory carrier-associated membrane protein 1	14.5171	15.4613	15.1947	15.1888	15.794	15.2731	15.7294	15.892	15.477	15.071	15.0133	15.0983	15.5599	15.6115		14.8086	15.7733	14.9946	14.7427	14.9088	15.0991		15.1332	15.1452	15.4678	14.7279	15.5841	15.7328	15.7422	15.3905	15.194	15.2133	15.2902	14.8203	14.8486	15.353	15.6731	15.5219	15.4073	15.5235	15.1065	14.4378	15.2321	15.9118
UID101	O15127	O15127	SCAM2_HUMAN	SCAMP2	Secretory carrier-associated membrane protein 2	19.358	19.6425	19.855	19.4294	19.4951	19.4408	19.5002	19.8774	19.4548	19.6152	19.1748	19.6515	19.891	19.6227	18.1663	19.4376	19.7245	18.9395	19.4007	19.1188	19.08	19.1913	18.8344	19.6565	19.7415	19.4577	19.5308	19.7529	19.697	19.2297	19.0344	19.6164	19.3826	19.3599	19.6893	19.3393	19.5859	19.7054	19.6151	19.8704	18.8812	18.8861	19.5621	19.2402
UID102	O15143	O15143	ARC1B_HUMAN	ARPC1B	Actin-related protein 2/3 complex subunit 1B	21.903	22.0887	22.1492	21.6324	21.5985	22.1647	22.0378	21.952	22.0419	22.0191	21.6211	22.1011	22.0272	22.0831	22.0152	22.2454	22.0143	21.9047	22.0565	21.8601	21.8743	21.6301	21.5612	21.892	21.8511	22.1526	22.0835	22.1546	22.1171	22.1508	22.36	22.3274	22.2699	21.879	22.1555	22.0927	22.0671	21.8982	22.2001	21.9732	22.0568	21.6807	22.046	21.9146
UID103	O15144	O15144	ARPC2_HUMAN	ARPC2	Actin-related protein 2/3 complex subunit 2	23.0052	23.0604	22.7256	22.5339	22.6073	23.1817	22.7978	22.9395	22.9551	23.5141	22.5425	23.0415	22.9632	23.4669	22.725	23.2717	22.953	22.6941	22.854	22.6787	22.6838	21.7273	22.6379	22.9321	22.8835	23.1347	23.0731	23.162	23.1205	23.2059	23.2461	23.1985	23.2168	23.2673	23.1002	23.0859	23.0854	22.9173	23.117	23.0389	22.9968	22.3859	22.6232	22.9218
UID104	O15145	O15145	ARPC3_HUMAN	ARPC3	Actin-related protein 2/3 complex subunit 3	23.8978	24.267	23.6826	23.7123	23.7259	23.833	23.3825	23.5216	23.7535	23.9298	23.3245	23.8793	24.0254	23.9983	23.7635	23.9172	23.9758	23.9041	23.8926	24.0241	23.8087	23.5735	23.8601	23.7643	23.7191	24.0088	23.9645	23.8706	23.8541	23.8106	23.8169	23.8099	23.8923	23.8039	23.8105	23.8875	23.8938	24.1119	23.8673	23.839	24.2293	23.8695	23.9258	23.8774
UID105	O15162	O15162	PLS1_HUMAN	PLSCR1	Phospholipid scramblase 1	18.1173	17.9031	18.3466	17.9634	18.1594	19.284	19.5331	18.7101	19.1517	17.2412	17.7366	18.9948	18.9739	18.2666	16.8526	17.3757	17.2842	17.2988	16.903	17.3736	16.6453		17.0767	18.4362	18.3162	18.3459	18.279	18.8513	18.9404	18.7321	18.9452	18.8734	19.0175	17.0757	18.8094	18.8126	18.6242	18.4203	18.4862	18.3735	17.2367	16.9653	18.0269	17.5429
UID106	O15173	O15173	PGRC2_HUMAN	PGRMC2	Membrane-associated progesterone receptor component 2	18.8402	18.6977	18.9045	17.9987	18.2263	18.2426	18.5449	18.3026	18.6645	18.8659	18.646	18.76	18.3261	18.8425	18.2633	18.5113	18.8256	18.9288	18.9037	19.0711	19.0764	18.9156	18.9579	18.8685	18.4761	18.6255	18.6586	18.5629	18.5592	18.6443	18.7961	18.7107	18.4988	18.7847	18.8473	18.6692	18.6218	18.7326	18.6745	18.588	18.477	18.739	18.8566	18.7326
UID107	O15212	O15212	PFD6_HUMAN	PFDN6	Prefoldin subunit 6	18.8221	18.7421	19.6179	19.6354	19.6391	19.6377	19.4188	19.1268	19.2759	19.2536	19.7006	19.4078	19.0117	19.3777	19.5015	19.3906	19.2761	19.3249	19.1422	19.4639	19.4454	18.9866	19.5406	19.2401	19.2062	19.352	19.2729	19.0618	19.0405	19.1658	19.4223	19.2472	19.2034	19.3112	19.3251	19.333	19.3917	19.241	19.2943	19.3003	19.3076	19.4598	19.6158	19.3189
UID108	O15231	O15231	ZN185_HUMAN	ZNF185	Zinc finger protein 185	15.8749	15.9167	17.5224	16.2265	15.978	16.3592	16.4813	16.7219	16.7429	16.9499	17.389	16.7488	16.8188	16.8699		16.5424	16.1798	16.467	15.9757	16.6678	16.7235	16.2797	16.2455	16.7907	16.1963	16.9093	16.4442	16.6308	16.214	17.0102	16.5155	16.9218	17.1165	16.698	16.7017	17.1131	17.1532	17.3474	16.6448	16.9663	16.2849	16.904	17.0747	17.584
UID109	O15258	O15258	RER1_HUMAN	RER1	Protein RER1	18.4392	18.7113	18.9013	18.7625	18.5708	18.3609	19.1861	18.9011	18.7738	18.1395	18.7938	18.4682	18.4062	18.4469	17.1489	17.9514	18.7174	18.3189	18.1528	18.1062	17.9729	16.3185	17.6252	18.2573	18.6155	18.4737	18.4553	18.6095	18.6943	17.9174	18.3422	18.511	18.4655	18.4601	18.4709	18.4116	18.4045	18.453	18.5653	18.518	18.3295	18.3391	18.3325	18.2361
UID110	O15260	O15260	SURF4_HUMAN	SURF4	Surfeit locus protein 4	18.0147	17.8493	17.9086	17.5212	17.7309	17.6626	17.9479	18.1108	17.7347	17.8112	18.1473	18.0118	17.7068	17.2479	15.7988	17.1048	17.75	16.4794	17.5616	17.2059	17.0091	16.7335	16.9724	17.4973	17.3188	17.9218	17.611	17.9533	17.7296	17.807	18.1078	18.0786	18.1144	17.0523	17.5138	17.8459	17.7853	17.9997	18.1357	18.3007	17.4457	16.9168	17.2541	17.1038
UID111	O15269	O15269	SPTC1_HUMAN	SPTLC1	Serine palmitoyltransferase 1	17.6926	17.7124	17.6421	17.7666	17.648	17.3084	18.1136	18.3295	17.7555	17.2212	18.2997	17.4037	17.4721	17.4783	17.032	17.5157	17.7609	17.1843	17.4974	17.3314	17.1991	16.3663	17.3377	17.3597	17.6417	17.1081	17.5393	17.3494	17.3762	17.4146	17.7556	17.8239	17.3939	17.2231	17.2233	17.1057	17.3545	17.1079	17.1656	17.4961	17.4568	17.0658	17.526	17.5801
UID112	O15270	O15270	SPTC2_HUMAN	SPTLC2	Serine palmitoyltransferase 2	16.4605	16.5121	17.0346	16.9066	16.8892	16.3441	18.0955	17.9948	17.1767	16.2924	18.2257	16.2257	16.3748	16.7887	16.5625	16.4067	16.1444	16.0786	16.6158	16.0508	16.1418	16.3862	16.3355	16.247	16.5881	16.0682	16.5534	15.9578	15.8606	16.1239	16.3717	16.4548	16.2737	15.8416	15.8646	15.9096	16.0667	16.293	16.0203	16.0677	16.8837	16.5942	17.0427	16.1246
UID113	O15294	O15294	OGT1_HUMAN	OGT	UDP-N-acetylglucosamine--peptide N-acetylglucosaminyltransferase 110 kDa subunit	16.6704	16.7875	16.8209	17.0325	17.0236	16.5913	17.011	17.0131	17.2573	16.4846	17.5676	16.5662	16.6554	16.5923	16.098	16.527	16.2239	16.8409	16.6476	16.2757	16.1212	16.3705	16.3345	16.5873	16.7097	16.5631	16.6158	15.9763	16.192	16.0329	16.0652	16.2517	16.4095	16.5053	16.3772	16.2699	16.3473	16.2857	16.172	16.5705	16.796	16.4123	16.8665	16.7418
UID114	O15305	O15305	PMM2_HUMAN	PMM2	Phosphomannomutase 2	18.1311	18.149	18.3621	18.1698	18.1965	18.3661	18.0189	18.3505	18.4716	18.7451	18.3425	18.1593	18.3755	18.2074		18.3063	17.801	18.0121	17.8724	17.9899	18.2561	18.539	18.4446	18.4007	18.5893	18.8049	18.6877	18.527	18.591	18.3619	18.2668	18.1685	19.0329	18.3876	18.7658	18.5464	18.507	18.7655	18.4975	18.494	18.6631	18.8584	18.6026	18.775
UID115	O15347	O15347	HMGB3_HUMAN	HMGB3	High mobility group protein B3	19.9105	20.2112	20.8216	19.9734	20.1422	20.2062	19.961	20.0937	20.2538	19.7982	20.0033	20.445	20.4249	20.0285	19.4649	19.9768	20.1638	19.9335	20.3736	19.7307	19.8343	19.3513	19.8995	19.8463	19.865	20.2397	20.1011	20.0025	19.794	19.9379	19.7021	19.936	20.0249	19.5536	19.9004	20.1296	20.1438	20.1152	19.9248	20.252	20.4433	19.9345	20.763	19.8855
UID116	O15355	O15355	PPM1G_HUMAN	PPM1G	Protein phosphatase 1G	16.7445	17.0545	17.0184	17.4074	17.5185	17.1371	17.756	17.539	17.278	16.7611	17.4462	16.9352	17.0353	16.5451	17.1939	17.4565	17.0638	16.8635	17.2047	17.197	17.2346	16.9776	17.0285	16.7955	17.0878	16.8433	16.9785	16.8375	16.9598	17.056	17.2388	16.934	17.0158	16.8384	17.1682	17.0019	17.1293	17.4152	17.0556	17.295	17.4388	16.588	17.3602	16.9624
UID117	O15357	O15357	SHIP2_HUMAN	INPPL1	Phosphatidylinositol 3,4,5-trisphosphate 5-phosphatase 2	16.505	16.4121	17.2746	16.8694	17.071	17.1517	17.235	16.5506	16.7182	17.048	17.2442	16.963	17.3166	17.2844		16.8537	15.9063	16.7001	16.2646	16.6185	16.388	17.0381	16.6645	16.814	17.1384	17.1767	17.1249	16.9405	16.918	17.296	16.5262	16.5706	16.8569	16.8332	16.7397	17.017	17.1391	17.4809	16.9505	16.9259	16.8663	17.2447	17.0228	16.4263
UID118	O15371	O15371	EIF3D_HUMAN	EIF3D	Eukaryotic translation initiation factor 3 subunit D	17.7137	17.4226	17.5958	17.8151	17.8342	17.7619	18.0236	18.207	17.896	17.8286	18.1694	17.6355	17.5774	17.737	17.4295	17.4398	17.2493	17.4797	17.4783	17.3581	17.3912	17.6934	17.5076	17.7292	17.7164	17.8509	17.6146	17.714	17.5668	17.5628	17.8536	17.7987	17.5276	17.8007	17.6843	17.4937	17.3614	17.7775	17.6684	17.9199	17.791	17.7112	17.6793	17.7515
UID119	O15372	O15372	EIF3H_HUMAN	EIF3H	Eukaryotic translation initiation factor 3 subunit H	18.5847	18.4205	18.9565	19.0748	19.1066	19.4795	19.7137	19.3188	19.3658	18.4641	19.6484	19.0582	19.1203	18.7643	18.7887	18.7472	18.7301	18.6491	18.5451	18.2354	18.323	18.3462	18.9395	18.7882	18.7538	19.0336	18.9733	18.9437	19.1508	18.9706	18.9212	18.7945	19.2851	18.9857	18.4691	19.0169	18.7137	19.0162	18.9967	19.1094	19.1596	19.0488	18.7881	18.8029
UID120	O15389	O15389	SIGL5_HUMAN	SIGLEC5	Sialic acid-binding Ig-like lectin 5	19.3622	19.1782	19.2846	18.8936	19.2008	19.1749	20.0545	19.3071	17.8359	19.5129	16.0208	20.247	20.2441	19.6288	19.0468	19.0741	19.357	19.1744	19.2063	19.1063	19.2918	18.6127	18.6577	19.3209	20.3867	18.6698	19.0337	19.4018	19.493	20.2131	20.2874	19.8606	19.8289	19.2481	20.1163	20.1546	20.1849	20.1792	20.232	20.3548	18.4944	18.8677	19.7602	19.4163
UID121	O15400	O15400	STX7_HUMAN	STX7	Syntaxin-7	21.6879	21.4542	21.2838	21.2803	21.3613	21.09	20.9709	20.9354	21.208	21.1102	20.9241	21.2862	21.3511	21.1199	21.3906	21.5569	21.6977	21.48	21.455	21.4744	21.447	21.4784	21.5257	21.308	21.4162	21.0419	21.4242	21.1605	21.1431	21.0888	21.2067	21.1885	21.13	21.2319	21.2064	21.2001	21.2386	21.1692	21.1506	21.1276	21.3831	21.0374	21.34	21.6342
UID122	O15427	O15427	MOT4_HUMAN	SLC16A3	Monocarboxylate transporter 4	19.9612	20.2056	20.5923	20.174	20.1746	20.3965	20.929	20.8014	20.7785	20.4909	20.8029	20.7961	20.8235	20.6671	19.6035	19.7029	20.2413	19.9137	20.2979	18.7236	19.4517	18.9705	18.9857	20.5283	20.4393	20.4485	20.544	20.4279	20.5551	20.386	20.4793	20.3795	20.6787	20.7001	20.6796	20.4003	20.355	20.3387	20.2833	20.2871	19.9029	19.7118	20.2278	19.9494
UID123	O15498	O15498	YKT6_HUMAN	YKT6	Synaptobrevin homolog YKT6	20.0781	20.1192	20.3345	20.3323	20.2804	20.2083	20.3554	20.1424	20.2726	20.5386	20.13	20.1984	20.2545	20.473	19.6746	20.1485	20.0186	20.2569	19.9289	20.1054	20.0412	19.8369	19.9688	20.3683	20.2835	20.1959	20.477	20.3963	20.4065	20.4665	20.4071	20.3275	20.3446	20.5731	20.4033	20.4316	20.4185	20.2773	20.3608	20.3895	20.1169	19.9253	20.3569	20.0633
UID124	O15511	O15511	ARPC5_HUMAN	ARPC5	Actin-related protein 2/3 complex subunit 5	23.1058	23.6663	23.0541	23.2909	23.2787	22.8687	22.5819	22.9067	23.0012	22.8911	22.1822	23.0232	23.0617	22.9443	23.7573	23.8256	23.5567	23.4656	23.5566	23.7373	23.6606	23.6285	23.9098	22.7921	22.8251	22.8557	22.6575	23.0964	23.0876	23.1207	23.1173	23.1666	23.0738	22.5808	23.0768	23.1877	23.1224	23.2659	23.025	23.1819	23.6873	23.4501	23.4243	23.7551
UID125	O15514	O15514	RPB4_HUMAN	POLR2D	DNA-directed RNA polymerase II subunit RPB4	17.6402	16.9264	17.0213		17.7121	17.5737	17.7229	17.19	17.5184	17.2662	17.2851	17.317	17.4132	17.5731			17.3605				16.9118		16.6294	16.52			16.8012	16.8692	16.8337	17.314	17.2912	16.8411	17.2262	17.1193	17.0434	17.4026	17.1516	16.9093	17.463	16.8953	16.4293			17.6475
UID126	O15523	O15523	DDX3Y_HUMAN	DDX3Y	ATP-dependent RNA helicase DDX3Y	15.1072		16.6651			15.7886	16.576	16.7442		16.3691	16.826	16.2388	16.4199	16.5414	16.8566	15.8971		16.7546		16.5518	16.8026	16.5409	16.3962	16.534				16.0897	16.2502	16.0995	16.3945		16.6733			16.6178	16.7664	16.8943				16.9586		16.4405
UID127	O15525	O15525	MAFG_HUMAN	MAFG	Transcription factor MafG	18.1839	18.0003	17.9043	17.6503	17.5099	17.9392	17.7172	18.2947	17.8551	18.0916	18.0959	18.042	17.8888	18.0506	17.1648	18.0116	18.1412	17.9469	18.3508	17.4657	17.4559	17.5635	17.482	18.1755	17.9781	18.0921	18.3682	17.9063	17.6853	17.9902	17.9495	18.1123	18.1426	18.2351	18.0653	18.1065	18.2331	18.2041	17.9057	18.0437	17.6794	17.8468	18.2302	17.764
UID128	O15530	O15530	PDPK1_HUMAN	PDPK1	3-phosphoinositide-dependent protein kinase 1	16.8352		16.6126		16.4576		15.9811	17.4177	17.104	17.2084	16.6391	17.0753	17.0154	17.2062		16.7181		16.75	16.8843	16.8124					16.5598	17.1245	16.8986	17.21	17.0692	17.1342	17.0876	16.9829	17.1044	17.253	17.1292	16.9201	16.8988	17.1687	16.9605	17.2429	17.0677	16.7623	17.1697	16.7277
UID129	O15533	O15533	TPSN_HUMAN	TAPBP	Tapasin	18.6726	19.7346	20.3832	18.941	19.0904	19.0908	18.2294	18.9656	18.5248	19.3559	18.3363	19.3324	19.2591	19.195	18.936	19.0047	19.5304	19.4866	19.1411	19.9899	19.8607	18.4804	18.9275	19.4792	19.4682	19.6036	19.0017	19.6668	19.5168	19.0268	18.7656	19.2659	19.4194	19.0802	19.6381	19.2165	19.3056	20.0423	19.442	19.7075	19.2112	19.5092	19.2973	18.5368
UID130	O15553	O15553	MEFV_HUMAN	MEFV	Pyrin	17.5199	18.2863	18.0804	18.1556	18.1399	17.9195	18.328	17.7932	17.3844	18.0922	17.1529	18.1458	18.045	17.8146	17.6373	17.9346	17.9436	17.8877	17.7786	17.4425	17.5414	17.3237	17.9297	17.8964	17.8498	18.2091	18.2602	18.1032	17.9908	18.1611	18.2713	18.3325	18.188	17.7206	17.8651	18.0565	18.0713	18.2431	17.4438	17.9067	17.8776	17.6425	17.5739	17.8878
UID131	O43143	O43143	DHX15_HUMAN	DHX15	Pre-mRNA-splicing factor ATP-dependent RNA helicase DHX15	19.3508	19.2836	19.306	19.5401	19.4935	19.3539	19.4491	19.3119	19.3293	19.1352	19.4639	19.1313	19.2139	19.2394	19.0747	19.3711	19.1562	19.1905	19.3122	19.2151	19.1358	19.1322	19.2763	19.3108	19.3182	19.238	19.3004	19.3126	19.2166	19.2777	19.2614	19.2201	19.2234	19.2611	19.2423	19.132	19.2222	19.1141	19.1421	19.3021	19.43	19.0553	19.1843	19.4159
UID132	O43149	O43149	ZZEF1_HUMAN	ZZEF1	Zinc finger ZZ-type and EF-hand domain-containing protein 1	16.7374	17.0992	17.3043	17.2288	17.2058	16.9787	17.2512	17.2393	16.9583	16.9715	17.0488	16.8953	17.1881	17.0653	17.3127	17.0298	16.892	17.1335	17.2376	16.9044	16.8761	17.2137	17.4105	17.1792	17.1433	17.3777	17.1438	17.2489	17.2709	17.0523	17.1232	17.2305	17.0695	16.9205	17.317	17.1624	17.2211	17.1835	17.3728	17.1474	17.1307	17.464	17.4076	17.1041
UID133	O43169	O43169	CYB5B_HUMAN	CYB5B	Cytochrome b5 type B	16.1123	16.635	15.5662	14.2895	15.0884	16.8458	17.2055	16.5546	16.8486	17.8012	16.3001	16.624	16.3408	17.2799	15.1451		16.1224		16.0434					16.0653	15.7264	15.6545	15.2457	16.3505	16.6863	16.8978	17.2567	17.2731	17.3122	17.5203	16.1068	16.1321	16.3809	16.2809	16.3956	16.3186	13.9159		14.8844
UID134	O43172	O43172	PRP4_HUMAN	PRPF4	U4/U6 small nuclear ribonucleoprotein Prp4	16.1869	16.513	16.4994	16.2787	16.4052	16.3132	16.7666	16.8436	16.5334	16.1186	16.8018	16.35	16.4698	16.1338		16.1716	16.2629	15.159	16.0618	15.9629	16.0664	15.2438	15.513	16.0326	16.3558	16.3151	16.2328	16.5129	16.2564	16.4138	16.2195	16.2975	16.3778	16.178	16.2595	16.3289	16.4298	16.7713	16.6329	16.7181	16.1777	15.8555	16.5257	16.2912
UID135	O43175	O43175	SERA_HUMAN	PHGDH	D-3-phosphoglycerate dehydrogenase	18.2956	18.0871	19.2176	21.1697	21.2631	18.132	21.0125	19.2753	17.9089	19.6846	18.2323	16.9158	16.812	18.2931	17.7901	17.4492	17.4564	17.4255	18.0337	17.3963	17.2872	17.8666	17.3852	17.2541	17.8105	18.4724	18.1937	19.6068	19.6432	18.9443	18.3909	18.3502	17.366	18.584	17.8908	17.8819	17.9549	18.6453	18.2653	16.6126	19.878	18.6804	17.6127	17.5786
UID136	O43237	O43237	DC1L2_HUMAN	DYNC1LI2	Cytoplasmic dynein 1 light intermediate chain 2	16.3779	16.5273	16.4398	15.259	14.9986	16.0858	16.4618	16.5149	16.4907	15.8324	16.894	14.7511		14.8462			16.1593	14.8953		14.8091		14.7381		16.1708	15.8936		16.3596		15.7038	15.078	15.7172	15.2186	15.0178	16.3107		15.7859	15.9007	15.7707		16.0379		16.1717	16.0829	16.5908
UID137	O43242	O43242	PSMD3_HUMAN	PSMD3	26S proteasome non-ATPase regulatory subunit 3	19.0273	19.1702	19.7179	19.4218	19.4921	19.0927	19.3193	19.3089	19.0475	19.069	19.4233	19.1035	18.902	19.322	19.7391	18.6277	19.3069	19.5339	19.1734	19.6361	19.5876	19.8121	19.6039	19.8162	19.5912	19.3197	19.2998	19.1365	19.174	18.9273	18.9658	19.0596	19.126	19.1512	19.1066	19.1969	19.1526	19.0853	19.1772	19.0896	19.3778	19.811	19.0744	19.0485
UID138	O43252	O43252	PAPS1_HUMAN	PAPSS1	Bifunctional 3'-phosphoadenosine 5'-phosphosulfate synthase 1	17.3379	17.0488	17.3098	17.2837	17.0873	17.747	18.4879	18.4132	17.88	16.6839	18.3498	17.6112	17.7513	17.772	17.243	16.9017	17.36	16.9535	17.6773	16.7933	16.9587	16.6922	17.4476	17.5492	17.5736	17.7251	16.8729	17.2476	17.4662	17.6815	17.519	17.2593	17.7667	17.6909	17.4179	17.5263	17.5049	17.2749	17.1711	16.98	16.748	17.7465	17.2905	17.221
UID139	O43264	O43264	ZW10_HUMAN	ZW10	Centromere/kinetochore protein zw10 homolog	17.1863	16.9904	17.306	17.1195	17.0984	17.1332	16.8243	17.0177	17.3305	17.0876	17.772	17.2107	17.0048	16.9614	17.4588	16.416	16.9255	17.0853	17.3404	17.1949	17.0198	17.2613	16.8478	17.3694	17.2425	16.9353	17.2757	16.7798	16.8176	16.8494	16.8381	16.7504	16.9894	17.0921	17.2213	17.3358	17.2531	17.254	17.2681	17.0433	17.0742	17.0331	17.1949	17.3376
UID140	O43290	O43290	SNUT1_HUMAN	SART1	U4/U6.U5 tri-snRNP-associated protein 1	16.6183	16.419	16.9996	16.9936	16.9624	16.8497	17.5251	17.1681	17.1557	16.755	17.4863	17.0785	16.7687	17.0665	15.7102	16.7727	16.8163	16.7854	15.6956	16.7193	16.5943	17.2564	16.3961	17.0179	17.2277	17.0722	16.8649	16.8083	16.9014	17.0685	16.6502	16.8102	16.6547	16.9581	16.6525	16.921	17.1212	16.9527	17.0824	17.0832	16.1366	16.4883	16.9202	16.7056
UID141	O43292	O43292	GPAA1_HUMAN	GPAA1	Glycosylphosphatidylinositol anchor attachment 1 protein	16.6173	16.2498	16.5133	16.7059	16.5772	16.6647	16.8869	17.0329	16.4277	16.1414	16.8818	16.381	16.0283	16.8198		15.3101	16.0787	16.3946	16.1233	15.8913	16.507	15.6215	15.5028	17.1195	16.5748		16.7	16.7797	16.296	16.2864	16.3218	16.466	15.751	16.2372	16.405	16.2192	16.3111	16.619	16.6584	16.3756	16.4859		15.9633	16.5714
UID142	O43314	O43314	VIP2_HUMAN	PPIP5K2	Inositol hexakisphosphate and diphosphoinositol-pentakisphosphate kinase 2	18.6376	18.8422	18.8822	18.7286	18.7026	18.7965	17.9358	18.4632	18.8464	18.8516	18.6883	18.8314	18.8598	18.7962	18.2349	18.439	17.8744	18.6838	18.5482	18.4626	18.336	18.4814	18.6602	18.2486	18.2721	18.5175	18.3372	18.5922	18.7132	18.5832	18.7069	18.7619	18.7512	18.4384	18.6722	18.773	18.8446	18.7389	18.7569	18.6387	19.1085	18.629	18.6714	18.618
UID143	O43324	O43324	MCA3_HUMAN	EEF1E1	Eukaryotic translation elongation factor 1 epsilon-1	18.7954	18.7384	18.4208	19.0782	19.4096	18.9996	18.8313	18.9006	18.8391	18.835	19.0685	19.1096	19.0904	19.0663		18.6141	18.8271	19.1178	18.3789	18.9097	18.8995	19.5796	18.4606	18.7049	18.7492	18.8541	18.8447	18.3815	18.8752	18.5982	19.0484	18.7756	18.7151	18.8036	18.7118	18.7458	18.4852	18.6204	18.7908	18.6961	18.5019	19.2001	18.8879	18.7489
UID144	O43390	O43390	HNRPR_HUMAN	HNRNPR	Heterogeneous nuclear ribonucleoprotein R	19.3852	19.3557	19.1433	19.3381	19.2473	19.1141	19.0244	19.2336	19.0994	19.0391	19.4386	18.9541	18.8813	19.0965	19.0123	18.6613	19.1363	19.0967	19.0907	19.1189	19.0493	18.6074	18.9789	19.1458	19.3578	19.2224	19.1426	19.1638	19.1625	19.0581	19.0752	18.892	19.0982	19.1124	18.8757	19.1596	19.0353	19.1863	19.1922	19.1728	19.059	18.6253	19.0829	19.129
UID145	O43396	O43396	TXNL1_HUMAN	TXNL1	Thioredoxin-like protein 1	19.9665	20.0187	20.1469	20.2628	20.1483	20.4461	20.3548	20.1474	20.2156	20.226	20.2102	20.4795	20.3596	20.0508	20.7652	20.1677	20.0835	20.24	20.1439	20.2611	20.1378	20.3907	20.2954	20.7756	20.5291	20.2713	19.9981	20.3305	20.3884	20.0841	20.1403	20.1734	20.2949	20.2447	20.2715	20.2427	20.3423	20.1785	20.1056	20.2756	20.1261	20.3217	20.1096	20.2892
UID146	O43399	O43399	TPD54_HUMAN	TPD52L2	Tumor protein D54	19.6326	19.578	19.7796	20.2247	20.1083	20.0484	20.2041	19.6207	20.1365	20.1776	19.8836	20.1506	20.2081	20.0543	19.1652	19.5475	19.6779	18.9797	19.1312	19.9259	19.8131	19.3694	19.6396	19.928	20.1814	20.0301	19.9538	20.3304	20.2385	20.147	19.9187	20.0826	20.0754	20.1318	19.7321	20.2259	20.2961	20.3267	20.3435	20.1611	19.2929	19.2202	19.5408	19.6457
UID147	O43426	O43426	SYNJ1_HUMAN	SYNJ1	Synaptojanin-1	16.6944	16.9676	17.0897	16.8467	16.9793	16.885	17.0556	17.136	17.2182	17.1153	17.1988	16.7902	16.8699	17.0194	16.9772	17.0656	17.1702	16.9918	17.1598	16.9001	17.1754	17.2175	16.8437	17.1114	16.9197	16.6716	16.9953	16.9064	16.9906	16.9987	16.7335	16.9354	16.8778	17.1825	17.1903	16.8301	16.7771	17.1157	16.918	17.0865	17.0598	16.9725	17.4029	17.1765
UID148	O43427	O43427	FIBP_HUMAN	FIBP	Acidic fibroblast growth factor intracellular-binding protein	16.1229	16.2177	16.1771	16.1022	16.2916		14.7685	16.5788	14.9529	14.501	16.216	14.9139	14.9754		15.596	15.6264	16.2328	15.9008	16.2186	15.3999	14.3956	15.5526	15.5632	15.8301	16.0801	16.3319	15.5661	15.078	15.7641		15.7188	15.9228	15.5719		16.0852	15.2919	15.3992	15.5838	15.7014	16.3877	15.7813	16.3683	15.968	15.5451
UID149	O43432	O43432	IF4G3_HUMAN	EIF4G3	Eukaryotic translation initiation factor 4 gamma 3	16.3028	16.3059	16.2015	16.0549	16.6871	16.3569	16.2411	16.4175	16.6501	16.1954	16.5613	16.3419	16.3792	16.2972	16.36	16.1929	16.1058	15.9504	16.3358	16.2969	16.6998	16.0886	16.3934	15.7616	16.1488	15.9195	15.9684	16.1332	16.3012	15.8475	15.8489	16.2728	16.185	16.1464	16.1456	16.1023	16.164	16.213	16.2515	16.0583	16.6719	16.4221	16.5884	16.635
UID150	O43447	O43447	PPIH_HUMAN	PPIH	Peptidyl-prolyl cis-trans isomerase H	18.6412	18.6559	18.8002	18.9931	18.929	18.7877	18.0591	18.815	18.7324	18.6186	18.9521	18.4466	18.4358	18.4711	19.0549	18.4112	18.795	18.776	18.4094	19.0836	19.0034	19.1319	18.9424	18.8715	19.1699	18.9802	18.8044	18.6076	18.6214	18.8625	18.6403	18.2655	18.7716	18.4761	18.5627	18.6396	18.6002	18.8946	18.444	18.4467	18.7701	19.1303	18.7649	18.8062
UID151	O43451	O43451;Q2M2H8	MGA_HUMAN	MGAM	Maltase-glucoamylase, intestinal	21.7494	21.824	21.5881	21.5032	21.4871	21.6655	22.3346	21.8378	22.0803	21.7092	21.6171	21.8326	21.7128	22.4644	21.252	21.6475	21.8338	21.62	21.5592	21.5338	21.5742	20.3825	21.346	21.7224	20.8732	21.6711	21.62	21.7939	21.7728	21.6997	21.5505	21.8731	21.7134	21.6304	21.6495	21.8548	21.8331	21.6949	21.6291	21.2504	21.6348	20.5941	21.2428	21.9403
UID152	O43464	O43464	HTRA2_HUMAN	HTRA2	Serine protease HTRA2, mitochondrial	16.6812	17.1768	16.9374	16.8126	17.0072	17.0735	17.2592	16.7816	17.0152	16.9677	17.4062	16.8868	17.0774	17.1168	16.2904	16.9757	16.2459	16.0399	16.1228		15.4518	15.8959	16.1171	16.9011	16.6966	16.547	17.001	15.8727	16.6464	16.8736	16.6058	16.4898	17.224	17.1368	16.5748	16.5829	16.9026	16.195	16.4275	16.7361	16.6987	16.1209	16.7388	16.1419
UID153	O43488	O43488	ARK72_HUMAN	AKR7A2	Aflatoxin B1 aldehyde reductase member 2	19.2882	19.4445	19.7576	19.138	19.1785	19.7074	18.7226	19.5002	19.0393	19.3141	19.1135	19.6067	19.5878	19.1473	19.4979	19.6828	19.1694	19.4728	19.2682	19.5236	19.4043	19.5035	19.5914	19.6834	19.5351	19.2091	19.3177	19.5094	19.4254	19.601	19.5836	19.528	19.615	19.059	19.2998	19.3621	19.3177	19.4607	19.594	18.4339	19.3068	19.6765	19.1201	19.6671
UID154	O43493	O43493	TGON2_HUMAN	TGOLN2	Trans-Golgi network integral membrane protein 2	16.7758	16.4038	16.6976	16.9179	17.4608	17.367	17.0896	16.6359	17.7167	17.495	17.4005	16.817	16.995	16.9566		16.8551		16.9946		17.3482	17.2168		16.6508	16.8329	16.918	17.2375	16.7504	17.2526	17.2264	17.0237	17.0014	16.9061	17.255	17.6191	16.648	16.348	16.5182	17.1735	16.735	16.7065	16.9275	16.469	16.6192	16.4216
UID155	O43504	O43504	LTOR5_HUMAN	LAMTOR5	Ragulator complex protein LAMTOR5	20.6753	20.2198	19.8636	20.9016	20.4092	20.5719	20.4482	20.8748	20.5279	19.9977	19.8445	20.3085	20.4204	20.8381	21.0155	21.2989	20.8372	20.584	20.6837	21.2079	20.8476	20.9162	20.7065	20.3756	20.6193	20.2887	20.2925	20.9543	21.1151	20.5102	21.2879	20.9252	20.7104	19.3998	20.3377	20.5417	20.8588	20.5067	20.6078	20.7777	20.2237	20.3606	20.1854	20.6403
UID156	O43516	O43516	WIPF1_HUMAN	WIPF1	WAS/WASL-interacting protein family member 1	21.785	21.8595	21.7486	21.7358	21.778	21.8368	21.2305	21.4984	21.595	21.9288	21.2841	21.7168	21.767	21.7846	21.9815	21.9467	22.0881	22.1301	21.8254	22.0119	22.0296	22.1482	22.1411	21.8179	21.8256	21.5784	21.8219	21.8554	21.8795	22.0559	21.7834	21.7117	21.9531	21.8921	21.9131	21.7752	21.8115	21.8947	21.7975	21.8291	21.9577	21.8372	21.8946	21.8236
UID157	O43566	O43566	RGS14_HUMAN	RGS14	Regulator of G-protein signaling 14	19.2824	19.6024	19.573	19.3165	19.2531	20.0006	19.0385	19.5685	19.4856	19.8698	18.55	19.7144	19.883	19.8943	19.2833	19.7936	19.6057	19.6044	19.7413	19.6496	19.5749	19.5818	19.6501	19.8017	19.6159	19.8947	20.0405	19.9161	19.9599	20.1413	19.8895	19.8974	19.9396	19.8023	20.0234	19.9645	19.9891	19.9901	19.9558	19.9105	19.4816	19.2013	19.6481	19.5
UID158	O43567	O43567	RNF13_HUMAN	RNF13	E3 ubiquitin-protein ligase RNF13	16.8484	16.864	16.3395	16.3846	15.9946	16.1235	16.3564	16.8166	16.8755	16.8261	15.0084	15.4587	17.2293	16.6948	16.4665	15.8665	16.94	16.3251	16.392	16.5268	16.1688	15.4769	16.0728	16.9645	16.9439	16.9192	16.6729	17.1165	16.6192	16.4463	17.4042	17.0433	16.6124		17.1056	16.8027	16.6796	16.608	16.7813	16.9509	16.1378	15.626	15.796	16.6532
UID159	O43583	O43583	DENR_HUMAN	DENR	Density-regulated protein	19.3855	19.3711	19.6814	19.4979	19.5417	19.795	19.6257	19.7313	19.4651	19.6896	19.4832	19.6342	19.7981	19.6493	19.341	19.5685	19.5129	19.4243	19.336	19.8256	19.3406	19.5971	19.4945	19.5801	19.9726	19.4508	19.6998	19.3683	19.644	19.7174	19.7845	19.5673	19.7403	19.659	19.6579	19.6707	19.5753	19.669	19.6543	19.5008	19.4079	19.4103	19.4995	19.1456
UID160	O43586	O43586	PPIP1_HUMAN	PSTPIP1	Proline-serine-threonine phosphatase-interacting protein 1	19.4615	19.3391	19.3898	19.0344	19.1074	19.3449	19.1592	19.4234	19.4146	19.3764	18.9733	19.1928	19.2489	19.7184	19.2864	19.2642	19.3224	19.3164	19.3164	19.2455	19.1427	18.8294	19.1852	19.2887	19.1891	19.4098	19.3844	19.6253	19.4222	19.4897	19.495	19.4195	19.5902	19.4169	19.5082	19.4444	19.4489	19.5151	19.486	19.3693	19.3837	18.887	19.153	19.2409
UID161	O43592	O43592	XPOT_HUMAN	XPOT	Exportin-T	17.3687	17.3507	17.641	18.0166	17.9634	18.0717	18.1043	17.5664	17.836	17.9859	17.5669	17.8236	17.6877	18.5035	17.6201	16.4368	16.8775	17.1367	17.2532	17.0921	17.3079	16.3359	16.261	17.5225	17.3678	17.6741	17.7543	17.6247	17.7622	17.6935	17.7285	17.735	17.8256	18.1756	17.726	17.8765	17.7227	17.4876	17.6229	17.6708	17.3139	17.2658	17.8078	17.5172
UID162	O43598	O43598	DNPH1_HUMAN	DNPH1	2'-deoxynucleoside 5'-phosphate N-hydrolase 1	17.7095	18.1847	19.0194	18.8591	18.9788	18.8769	18.3489	18.9042	18.5559	18.1481	18.9199	18.3034	18.0997	17.6004	18.8511	18.1431	18.349	18.8763	18.9303	19.0629	19.016	19.3469	19.0718	19.1239	19.3107	18.8014	19.0094	18.8299	18.5766	18.7229	18.8994	18.84	18.8359	18.0221	19.3283	18.9048	18.7293	18.543	18.6161	18.9402	18.6075	19.0444	19.0165	18.7408
UID163	O43617	O43617	TPPC3_HUMAN	TRAPPC3	Trafficking protein particle complex subunit 3	19.5154	19.6373	19.3675	19.4601	19.478	19.4587	19.2658	19.3775	19.496	19.1886	19.3629	19.5678	19.5094	19.4281	19.7409	19.8236	19.8406	19.9184	19.8554	20.0088	19.8117	19.5163	19.789	19.3323	19.3438	19.3688	19.4226	19.5485	19.56	19.4744	19.6721	19.6734	19.5824	19.4647	19.4953	19.5431	19.6209	19.6891	19.5648	19.7127	19.7558	19.8464	19.6224	19.5935
UID164	O43633	O43633	CHM2A_HUMAN	CHMP2A	Charged multivesicular body protein 2a	18.5729	18.6117	18.7993	18.6742	18.6574	18.5553	18.4421	18.9039	18.5194	18.5362	18.3417	18.6849	18.4311	18.5874	18.1661	18.9701	18.8171	18.6527	18.5718	18.5133	18.6228	18.6348	18.7134	18.5766	18.6136	18.3509	18.8418	18.8406	18.9871	18.6534	18.6246	18.5249	18.7132	18.4501	18.1662	18.8744	18.7462	18.6501	18.8783	18.9242	18.6071	18.391	18.5685	18.6103
UID165	O43639	O43639	NCK2_HUMAN	NCK2	Cytoplasmic protein NCK2	16.9588	17.3128	17.9524	17.7525	17.781	17.6212	17.5055	17.3821	17.4916	17.5733	17.8306	18.0775	17.8638	17.5267	16.9273	17.2472	17.3209	17.2715	17.4391	16.9214	16.6791	17.3782	16.9862	17.4712	17.7844	17.5131	17.512	17.4224	17.7186	17.5435	17.5572	17.3625	17.6173	17.4807	17.5841	17.7604	17.8856	17.8135	17.7736	17.6933	17.5845	17.8516	17.6211	18.0201
UID166	O43670	O43670	ZN207_HUMAN	ZNF207	BUB3-interacting and GLEBS motif-containing protein ZNF207	18.1173	18.4584	18.5224	18.6509	18.7298	18.5794	18.7051	18.7487	18.584	18.3032	18.673	18.75	18.7566	18.5945	17.4032	18.6421	18.6822	18.3929	18.7285	18.6805	18.6095	18.8441	18.5317	18.3439	18.5595	18.3338	18.3998	18.4659	18.4869	18.5479	18.2724	18.5105	18.4215	18.1588	18.637	18.5307	18.7248	18.8096	18.7731	18.634	18.3902	18.6848	18.7562	18.6547
UID167	O43676	O43676	NDUB3_HUMAN	NDUFB3	NADH dehydrogenase [ubiquinone] 1 beta subcomplex subunit 3	17.6033	17.415	17.5619	17.6196	17.8317	17.4588	17.8367	17.1349	17.4779	16.6627	18.1179	17.2362	17.5428	16.5951	17.3176	17.3733	16.8954	16.8036	16.918	17.1494	16.8621	17.3055	17.131	17.6838	17.4501	17.5309	17.0562	17.0864	17.0992	17.4198	17.2318	17.3011	17.3931	16.6075	17.0406	17.2359	17.3497	17.502	17.3962	17.6044	16.9582	17.7004	16.8264	17.5278
UID168	O43678	O43678	NDUA2_HUMAN	NDUFA2	NADH dehydrogenase [ubiquinone] 1 alpha subcomplex subunit 2	17.8256	17.2319	17.4826	17.7536	17.8316	17.6239	17.9482	17.3761	17.9885	17.2087	18.4674	17.4656	17.5207	16.6751	16.7118	16.3883	16.6414	16.8049	17.5759	17.1664	17.0034	16.7458	16.9156	17.5064	17.715	17.7628	17.2324	17.0756	17.1916	17.5431	17.4565	17.4783	17.6859	17.6324	17.4486	17.658	17.2587	17.7237	17.274	17.7248	17.2079	17.7123	17.6744	17.4479
UID169	O43681	O43681	GET3_HUMAN	GET3	ATPase GET3	20.2856	20.2727	20.5813	20.1453	20.1013	20.4544	20.2336	20.1483	20.4478	20.4867	20.741	20.0065	20.2079	20.4353	20.7033	20.6489	20.7474	20.7936	20.6316	20.5169	20.5649	20.2084	20.5647	20.7059	20.7142	20.6773	20.4245	20.3513	20.5023	20.4169	20.565	20.5139	20.5437	20.6231	20.3877	20.2004	20.3679	20.4106	20.1741	20.1968	20.7426	20.7816	20.4512	20.2799
UID170	O43684	O43684	BUB3_HUMAN	BUB3	Mitotic checkpoint protein BUB3	19.4653	19.5638	19.3409	19.3489	19.4875	19.3476	19.5207	19.9629	19.4924	19.2047	19.5315	19.4424	19.4102	19.2918	18.9696	18.7939	19.3624	18.9018	19.2686	19.1147	19.008	18.8917	19.0035	19.1853	19.2786	19.2018	19.3846	19.4031	19.3799	19.1829	19.338	19.4271	19.2681	19.3069	19.3159	19.3057	19.3745	19.4326	19.4392	19.3833	19.4963	18.7511	19.3527	19.4677
UID171	O43704	O43704	ST1B1_HUMAN	SULT1B1	Sulfotransferase family cytosolic 1B member 1	19.1349	19.5483	19.5814	19.4323	19.5702	19.4514	19.7225	18.9742	19.6321	19.4736	18.5477	19.7136	19.8049	19.4356	19.1148	18.9646	19.1992	19.1613	19.2508	19.1826	19.13	18.5096	19.2667	19.2816	19.4514	19.5788	19.3696	19.1835	19.2955	19.2533	19.3278	19.3212	19.2398	19.3338	19.0977	19.337	19.3051	19.0018	19.3979	19.0649	19.735	19.1153	19.3904	19.6903
UID172	O43707	O43707	ACTN4_HUMAN	ACTN4	Alpha-actinin-4	21.8043	21.8642	21.7561	21.8247	21.8397	21.8383	21.8289	21.7894	21.8256	22.0794	21.5562	21.9327	21.8544	21.986	21.6691	21.6929	21.7726	21.5643	21.6186	21.7806	21.6983	21.3986	21.7694	21.8115	21.8313	21.7484	21.766	21.9441	21.8585	21.9371	21.987	22.0095	21.869	21.9083	21.7337	21.9553	21.9291	21.823	21.8957	21.9507	21.6953	21.4957	21.5939	21.8282
UID173	O43747	O43747	AP1G1_HUMAN	AP1G1	AP-1 complex subunit gamma-1	18.8382	18.702	18.7702	18.6171	18.5928	19.0291	18.9749	19.127	19.1891	19.0834	18.8749	19.0644	19.0444	19.0327	18.0995	18.173	18.461	18.3099	18.5788	18.1904	18.2016	17.4662	18.1267	19.0773	18.8763	19.0137	19.1227	19.1407	19.1123	19.0265	19.1261	19.0034	19.2275	19.1149	19.0757	18.9253	18.9395	18.911	18.9305	19.0887	18.5813	18.3302	18.7062	18.3804
UID174	O43759	O43759	SNG1_HUMAN	SYNGR1	Synaptogyrin-1	19.2616	19.5058	19.1903	17.8941	18.0138	18.5722	18.8303	18.9632	19.282	19.4685	19.8511	18.9816	18.8382	19.7668	19.1637	18.1829	19.4039	19.3993	19.5998	19.1251	18.9944		18.4489	19.2412	18.9369	19.3141	19.0914	18.5697	18.5369	18.4779	18.4789	18.8463	18.9662	19.2232	18.6894	18.6749	18.7169	18.8967	19.298	19.067	19.1259	18.7474	18.771	19.0155
UID175	O43760	O43760	SNG2_HUMAN	SYNGR2	Synaptogyrin-2	20.1608	19.7417	19.5059	19.8527	19.9011	19.9966	20.1449	20.1839	20.3375	19.9176	20.4265	19.7947	19.7783	20.1629	19.4411	18.7839	19.9571	19.4443	19.0906	19.7461	19.709	18.5474	18.9171	19.9705	20.1609	19.7334	19.7919	19.8935	19.9409	19.8681	20.0914	19.7187	19.989	20.2921	19.6997	19.8648	19.6596	19.777	19.7532	19.3406	19.6861	18.9491	19.5843	19.5321
UID176	O43765	O43765	SGTA_HUMAN	SGTA	Small glutamine-rich tetratricopeptide repeat-containing protein alpha	16.5109	16.5466	17.7753	17.6267	17.731	17.4293	17.9507	17.3632	17.7898	16.4403	17.7991	17.7367	17.5911	16.6324	17.4721	17.4274	17.0898	17.0235	17.294	17.1839	17.275	17.5875	17.2335	18.0067	17.9045	17.5331	17.7619	17.3987	17.303	17.3556	17.3423	17.3727	17.5297	16.7133	17.632	17.6455	17.5965	17.5028	17.4223	17.7768	17.1019	17.6945	17.6624	17.3172
UID177	O43768	O43768	ENSA_HUMAN	ENSA	Alpha-endosulfine	18.3112	18.2464	18.6518	18.5183	18.6757	18.7938	19.0335	19.0743	18.8379	18.8315	18.8405	18.8938	18.4673	18.8773	17.3428	18.3678	18.1519	18.1859	17.9917	18.0267	17.4877	17.8416	17.501	18.9481	18.7359	18.4133	18.7715	18.8009	18.7095	18.7735	18.5941	18.9401	18.7326	18.5682	18.8617	18.7619	18.8781	18.8262	18.8568	19.0088	18.2243	17.6616	17.9742	18.1011
UID178	O43772	O43772	MCAT_HUMAN	SLC25A20	Mitochondrial carnitine/acylcarnitine carrier protein	17.1607	17.6029	17.8063	17.7083	17.507	17.2395	17.4225	17.5154	17.1925	17.4807	17.7167	17.6878	17.6869	17.2261	17.0739	16.2297	17.4295	17.4906	17.1778	17.3101	17.3226	16.9359	16.3941	17.6211	17.7861	17.7089	17.6619	17.595	17.5304	17.2983	17.3475	17.4417	17.5144	17.1146	17.552	17.6201	17.566	17.6854	17.435	17.9364	17.2145	17.3485	17.378	17.3238
UID179	O43776	O43776	SYNC_HUMAN	NARS1	Asparagine--tRNA ligase, cytoplasmic	17.8581	18.1246	18.1275	18.3962	18.4124	18.6511	18.8914	18.761	18.4139	17.9028	18.6264	18.4587	18.4837	18.2467	17.6528	18.1852	17.9089	17.9891	18.1038	17.8297	17.7364	17.6805	18.2044	18.2751	18.3958	18.6361	18.5177	18.6978	18.5878	18.5954	18.5879	18.5619	18.6802	18.4446	18.5504	18.6766	18.503	18.5006	18.7605	18.3966	18.1591	18.1397	17.9648	17.7759
UID180	O43809	O43809	CPSF5_HUMAN	NUDT21	Cleavage and polyadenylation specificity factor subunit 5	18.9479	18.9395	19.1427	18.9879	19.1224	18.6657	19.0671	19.1387	18.6593	18.6907	19.0059	18.8114	18.6655	18.4908	18.8908	18.5573	18.6176	18.7262	18.7482	18.587	18.5361	18.4726	18.5235	18.8573	19.0263	18.6587	18.7907	18.7768	18.6474	18.5546	18.5611	18.6421	18.6667	18.7035	18.811	18.5647	18.7704	18.8967	18.8356	18.9081	18.8117	18.732	18.8503	19.0026
UID181	O43813	O43813	LANC1_HUMAN	LANCL1	Glutathione S-transferase LANCL1	18.9013	18.8897	19.1676	18.7809	18.9809	18.9982	18.1309	18.9778	19.0562	18.5666	18.8589	18.7429	18.93	18.5284	19.6853	18.7229	18.8957	19.3655	18.7997	19.1886	18.8801	19.0226	18.9568	19.2819	19.1979	19.0635	19.0149	19.0028	19.0139	18.873	18.9769	18.9937	19.113	18.8901	19.1695	19.0986	18.9471	19.0503	18.6665	19.0526	19.2948	19.3301	19.1362	19.3722
UID182	O43815	O43815	STRN_HUMAN	STRN	Striatin	18.9234	18.7491	18.6606	18.7584	18.7287	18.5455	18.5707	18.9987	18.7191	18.5804	18.1612	18.7317	18.7807	18.6007	17.9519	18.8971	19.0675	18.7652	18.4561	18.3415	18.4311	18.5414	18.6655	18.9475	18.9542	18.7804	18.7787	18.9006	18.861	18.6964	18.8003	18.9548	18.7568	18.4497	18.9008	18.841	18.8842	18.6273	18.8659	19.0604	18.7598	18.2184	18.4879	18.7961
UID183	O43852	O43852	CALU_HUMAN	CALU	Calumenin	17.1275	16.9032	17.637	16.6949	16.8449	16.3693	18.1617	17.0549	17.0983	16.5856	16.7982	17.3309	17.324	16.524	16.0116		16.9636	16.7791	16.6114	16.1017	15.8309	16.2536	16.2533	16.6391	16.6103	16.9402	16.4579	16.3663	16.6245	16.7767	16.4395	16.1389	16.8931	16.6143	17.0381	17.2117	17.1995	17.4608	16.5966	17.3425	16.8241	17.0348		17.1857
UID184	O43914	O43914	TYOBP_HUMAN	TYROBP	TYRO protein tyrosine kinase-binding protein	17.3302	17.2549	18.0361	17.4435	17.4495	18.022	19.1118	18.5574	17.7342	17.5533	17.3519	18.6122	18.8029	18.6467	15.8724	17.9334	18.0287	17.3767	17.1707	17.7204	17.8748	17.8225	17.4507	17.7977	18.5081	17.5941	17.7049	18.3208	18.319	18.3135	17.4682	17.6681	17.9151	17.8345	17.3548	18.4212	18.4976	18.8477	18.7724	18.6985	16.4202	16.8383	17.0227	17.7534
UID185	O60216	O60216	RAD21_HUMAN	RAD21	Double-strand-break repair protein rad21 homolog	18.6279	18.2466	18.0608	18.1996	18.1186	18.5792	18.2883	18.7048	18.4502	18.2004	18.2853	18.5506	18.4315	17.8236	17.9671	17.8201	18.2672	17.9608	18.6053	18.2098	18.094	18.0215	18.0201	18.5793	18.4917	18.3735	18.4389	18.3498	18.4727	18.6363	18.2589	18.4363	18.552	18.2674	18.4231	18.4836	18.5831	18.7708	18.5613	18.5684	18.4151	17.7936	18.3267	18.1596
UID186	O60234	O60234	GMFG_HUMAN	GMFG	Glia maturation factor gamma	22.537	22.4553	22.4233	22.6249	22.5339	22.2993	22.0744	22.3535	22.4891	22.4348	21.9922	22.5231	22.4572	22.4658	22.72	22.9731	22.5774	22.3635	22.5528	22.6166	22.5153	22.3354	22.5202	22.6678	22.5003	22.606	22.5602	22.6558	22.4472	22.4956	22.5176	22.5958	22.5759	22.3065	22.4122	22.5333	22.5203	22.496	22.4975	22.7603	22.7759	22.3692	22.6387	22.642
UID187	O60256	O60256	KPRB_HUMAN	PRPSAP2	Phosphoribosyl pyrophosphate synthase-associated protein 2	16.7512	17.4894	17.8694	17.6646	17.6158	17.0595	17.1213	17.447	17.0878	16.9002	17.2336	16.8962	17.2724	16.7011	18.7076	17.5498	17.6191	17.7809	17.1603	18.0998	18.086	18.1739	18.1986	18.1395	18.2322	17.8092	17.6057	17.4159	17.5004	17.0119	17.2979	17.3168	17.3959	16.9323	17.629	17.3761	17.5425	17.3477	17.5824	17.5665	17.5349	18.3361	17.5005	17.4221
UID188	O60262	O60262	GBG7_HUMAN	GNG7	Guanine nucleotide-binding protein G(I)/G(S)/G(O) subunit gamma-7	18.3186	18.1924	17.6354	17.3434	17.5184	18.3544	17.6163	17.633	18.2914	18.4237	17.7706	18.6856	18.7435	18.0857	17.6056	18.8822	18.6938	18.589	17.6528	18.5463	18.202	18.8221	17.7062	18.6297	18.2671	18.5797	18.636	18.6415	18.7608	18.4405	18.4066	19.0426	18.5244	18.5007	18.3365	18.6603	18.5448	17.9508	18.972	18.7068	17.5019	18.5514	18.6639	17.7189
UID189	O60264	P28370;O60264	SMCA5_HUMAN	SMARCA5	SWI/SNF-related matrix-associated actin-dependent regulator of chromatin subfamily A member 5	18.6378	18.2713	17.9435	18.1797	18.158	18.1209	18.74	18.7059	18.3741	18.3955	18.762	18.035	18.2001	18.1281	17.3768	18.0924	18.132	17.9163	18.3073	17.951	17.9339	18.2486	18.0979	18.1321	18.1085	18.0444	18.0025	18.2252	18.0611	18.1653	18.2125	18.2494	18.1887	18.5208	18.0044	18.0718	18.1523	18.0151	18.1553	18.1183	18.3366	17.9683	18.4558	18.1456
UID190	O60268	O60268	K0513_HUMAN	KIAA0513	Uncharacterized protein KIAA0513	19.0428	18.8428	19.4516	19.1234	18.8886	19.4248	18.8741	19.6344	19.8497	19.8146	18.8895	19.6792	19.6377	19.61	18.8931	19.3263	18.918	19.0053	19.1847	18.9347	18.8205	17.8903	19.0736	19.5245	19.1527	19.3113	19.6588	19.4367	19.2042	19.132	19.4643	19.7197	19.6939	19.2078	19.6942	19.5472	19.4152	19.3862	19.3347	19.4069	19.0671	19.0509	19.6162	18.9147
UID191	O60306	O60306	AQR_HUMAN	AQR	RNA helicase aquarius	16.6877	15.6969	15.9384	16.3679	16.6878	16.4445	16.6638	16.7031	16.4616	16.0754	17.1826	16.1941	16.5303	16.3466	15.9921				16.1065		15.8578			16.0192		15.9139	16.4511	15.6976	15.5045	15.9749	16.0804	16.0703	16.0985	16.0373	16.2574	16.2104	15.9694	16.0353	16.2536	16.1585	14.9498	16.3867	15.9622	16.2354
UID192	O60307	O60307	MAST3_HUMAN	MAST3	Microtubule-associated serine/threonine-protein kinase 3	16.0984	16.9644	16.5795	16.5002	16.7216	16.8509	16.0847	16.6546	16.6562	17.0824	15.7501	16.8302	16.7085	17.2647	17.2855	17.5385	17.2567	17.3474	16.9835	16.927	17.3928	17.2907	16.918	16.9367	16.6027	16.965	17.4063	17.0374	17.2899	17.0843	17.2272	17.0349	17.3084	16.9173	17.097	17.5872	17.5081	17.0578	17.54	17.2748	17.0427	16.5902	16.5708	17.2389
UID193	O60313	O60313	OPA1_HUMAN	OPA1	Dynamin-like 120 kDa protein, mitochondrial	17.1223	17.1771	17.4647	17.2875	17.2485	17.1249	17.4715	17.1581	17.3826	17.2247	17.9361	17.2958	17.3517	17.2842	17.0004	16.9426	17.539	17.2344	17.1311	17.2164	17.1793	16.6079	16.5778	17.4003	17.5376	17.3709	17.312	17.1533	17.1418	17.1637	17.0739	17.4026	17.2453	17.4396	17.4102	17.3616	17.3059	17.4493	17.3069	17.6479	17.0374	17.406	17.4139	17.0509
UID194	O60318	O60318	GANP_HUMAN	MCM3AP	Germinal-center associated nuclear protein	15.6493				15.1146		13.9851	14.0196																				14.2233	14.229	14.3531			13.8178				14.4718	14.8923		14.5384				14.6628
UID195	O60449	O60449	LY75_HUMAN	LY75	Lymphocyte antigen 75	15.794	16.3314	15.737	15.8308	15.4017	17.039	16.0008	16.7427		16.117	16.2417	16.3997	16.2488	16.3384	16.0454		16.6213	16.7637	15.269		15.8573	16.867		16.6705	16.3734	16.9933	16.0127	16.4491	16.508	16.8889	16.8129	17.2613	16.9972	15.9474	16.9016	16.6236	16.8002	16.1781	16.4731	16.2848	15.9273	16.0153	16.0095	16.3394
UID196	O60486	O60486	PLXC1_HUMAN	PLXNC1	Plexin-C1	17.9931	17.878	17.7699	16.9839	17.0384	17.5042	17.6049	17.6538	17.4143	17.4796	16.8135	17.4124	17.4263	17.7134	17.1277	17.4143	18.0726	17.8355	17.778	17.527	17.5535	16.9335	16.8835	17.6986	17.6725	17.8156	17.4658	17.7978	17.9205	17.7961	17.8208	17.7497	18.0723	17.5967	17.7477	17.7857	17.745	17.6823	17.6945	17.7277	17.4867	17.3262	17.8279	17.0543
UID197	O60488	O60488	ACSL4_HUMAN	ACSL4	Long-chain-fatty-acid--CoA ligase 4	18.1068	17.6866	17.3658	17.0825	17.1009	17.7574	19.2517	18.0728	18.567	17.3038	17.9511	17.9478	17.9325	17.6153	17.9582	17.1523	17.5789	17.3147	17.1844	17.9323	17.8268	17.3098	17.5631	18.0589	18.4955	17.5396	17.8608	18.1503	18.1337	18.1425	17.8207	17.6925	17.6656	17.347	18.2428	17.8986	17.8721	17.8974	18.0687	18.1129	17.6875	17.7994	17.4361	17.7997
UID198	O60493	O60493	SNX3_HUMAN	SNX3	Sorting nexin-3	21.1906	21.4431	21.5908	21.6166	21.6692	21.1705	21.7775	21.8213	21.4533	20.8905	21.6769	21.1234	21.2239	21.3479	21.2369	20.8709	21.252	21.296	21.2181	21.0367	21.1423	21.2006	21.4153	20.8613	21.1405	21.1811	21.1417	21.0656	21.0872	20.9989	20.8499	20.9903	20.9825	21.0596	21.0631	20.9289	21.0205	20.9474	21.1521	20.9894	21.7701	21.1634	21.7523	21.3806
UID199	O60502	O60502	OGA_HUMAN	OGA	Protein O-GlcNAcase	17.833	17.786	18.2898	17.7752	17.7542	18.3973	17.6152	17.9726	17.9327	18.1054	17.8712	18.1852	18.1491	18.4023	17.394	17.8499	17.7486	17.9354	18.1765	18.2751	18.0944	18.2293	17.9073	18.1344	17.9051	18.333	18.4803	18.2528	18.3288	18.4128	18.3779	18.2548	18.5704	18.2618	18.4506	18.3083	18.1753	18.2482	18.0318	18.2905	18.0292	18.1441	18.5612	18.115
UID200	O60506	O60506	HNRPQ_HUMAN	SYNCRIP	Heterogeneous nuclear ribonucleoprotein Q	19.707	19.4672	19.5589	19.522	19.7783	19.7322	19.9634	20.0403	19.9511	19.6087	20.1696	19.3106	19.4042	19.3892	19.3414	19.2597	19.3955	19.3955	19.3471	19.4261	19.5756	18.8771	19.1716	19.5793	19.7725	19.5981	19.6114	19.5094	19.6372	19.4594	19.7678	19.6781	19.6679	19.4761	19.5655	19.5676	19.4676	19.4615	19.4522	19.5652	19.4131	19.5517	19.5668	19.6132
UID201	O60518	O60518	RNBP6_HUMAN	RANBP6	Ran-binding protein 6	15.0814		15.8624	16.3976	16.6723		16.4107	15.8709	15.9105		15.4	14.5309	15.7853	15.2699	16.7829	14.9338	15.3641	14.658		16.135	16.1199		16.2933		16.0497	16.0596	15.2584	15.8948	16.2057	15.1878	15.9019	15.1927	15.1306		14.8453	15.1946			16.5779	15.0726	14.9206		14.9535	16.0999
UID202	O60603	O60603	TLR2_HUMAN	TLR2	Toll-like receptor 2	18.6822	18.4882	18.5963	17.4116	17.7311	18.2057	19.2617	18.6391	18.8188	18.078	18.4453	18.7245	18.8265	18.6484	18.1651	18.5971	18.5887	18.1469	18.7628	18.3705	18.4898	17.7652	18.0941	18.1711	18.4034	18.2673	19.0649	18.9101	18.9292	18.8083	18.5096	18.582	18.7468	18.5591	18.0691	18.4624	18.5809	18.625	18.7561	18.5508	19.205	18.0319	18.1626	19.0571
UID203	O60610	O60610	DIAP1_HUMAN	DIAPH1	Protein diaphanous homolog 1	20.4987	20.6442	20.7083	21.0216	21.0071	20.6685	20.4205	20.4345	20.5929	20.5455	20.377	20.8358	20.8199	20.6432	20.8118	20.7717	20.8724	20.7491	20.4262	20.8341	20.8082	20.4333	20.7548	20.8221	20.6444	20.8423	20.6807	20.8519	20.8449	20.8464	20.9553	20.8173	20.7955	20.7214	20.7699	20.8356	20.7901	20.8339	20.769	20.9216	20.7291	20.7625	20.7937	20.5991
UID204	O60613	O60613	SEP15_HUMAN	SELENOF	Selenoprotein F	18.1842	18.119	17.6718	17.8057	17.779	18.5283	18.2758	18.2541	18.8712	18.4189	18.3863	18.0956	18.1825	17.7672	17.0646	17.891	18.2021	17.9652	18.0781	17.7812	17.8811	17.3871	17.6211	17.6883	17.5846	18.3657	16.6813	18.4558	18.6051	18.6554	18.4539	18.4426	18.3707	17.9707	18.1514	18.3727	18.3528	18.6899	18.5141	18.5367	17.8626	17.9676	17.6108	17.9614
UID205	O60645	O60645	EXOC3_HUMAN	EXOC3	Exocyst complex component 3	17.985	18.3333	18.3634	18.3459	18.2198	18.0758	18.2156	18.1078	18.1017	18.2892	18.1155	18.3325	18.0107	18.4629	17.3781	17.756	17.9218	18.0393	17.9559	18.0627	18.0368	17.4525	17.7872	18.2483	18.1351	18.3581	18.33	18.1217	17.9999	18.1976	18.0359	18.1413	17.9954	18.2028	18.5422	18.3026	18.1828	18.3662	18.2856	18.5369	17.9533	18.1874	18.3655	18.1566
UID206	O60664	O60664	PLIN3_HUMAN	PLIN3	Perilipin-3	20.4295	20.3539	20.875	20.6984	20.6478	20.993	21.2307	20.9458	20.8774	20.8335	20.6926	21.0588	21.0285	20.78	19.7128	20.6826	20.5658	20.5226	20.4013	20.5684	20.6385	20.2834	20.531	20.7771	20.8551	20.6491	20.7109	20.9943	20.9345	20.7616	20.5799	20.8201	20.7775	20.6865	20.8717	20.962	20.9629	21.0707	20.8957	20.939	20.2353	19.9289	20.3998	20.4463
UID207	O60684	O60684	IMA7_HUMAN	KPNA6	Importin subunit alpha-7	18.0045	17.9658	18.5165	18.1965	18.248	18.2514	18.3933	18.1944	18.3625	17.6301	18.551	18.3067	18.3594	16.8457	17.8124	17.6718	17.6659	17.6581	18.1272	17.4859	17.2378	17.4268	17.6209	18.3205	18.0859	18.3058	18.096	17.919	18.0763	18.022	17.9823	17.9544	18.1712	16.7598	18.2688	17.853	17.9621	17.8989	18.1539	17.9938	17.8627	17.8854	18.2683	18.0214
UID208	O60701	O60701	UGDH_HUMAN	UGDH	UDP-glucose 6-dehydrogenase	17.7938	17.9927	17.2396	18.2364	18.0685	17.6032	18.1075	17.9961	18.0277	16.9897	19.4409	18.0462	17.9276	17.5266	18.5509		17.4032	18.1435	17.5795	17.5947	17.9059	17.6592	17.7174	16.9496	17.3212	17.6164	17.2338	17.7111	17.7102	16.6309	17.6128	17.5132	17.3423	17.0432	17.3733	17.6058	17.5834	16.7422	17.5022	17.0035	17.7874	18.4835	17.4068	17.9701
UID209	O60749	O60749	SNX2_HUMAN	SNX2	Sorting nexin-2	18.5074	18.7052	18.8986	18.3014	18.2971	18.3795	18.2375	18.4838	18.5709	18.6862	18.5088	18.4356	18.3117	18.5397	18.2617	17.707	18.4745	18.4921	18.2981	18.6924	18.5028	18.4873	18.4623	18.6073	18.5134	18.5611	18.5324	18.5576	18.3888	18.35	18.3285	18.6316	18.6444	18.5343	18.6409	18.6247	18.5381	18.4964	18.5149	18.7903	18.6289	18.9113	18.5703	18.4524
UID210	O60762	O60762	DPM1_HUMAN	DPM1	Dolichol-phosphate mannosyltransferase subunit 1	18.4582	18.3543	18.8653	18.2617	18.1082	18.5693	18.7791	18.6561	18.4231	18.3811	18.8018	18.2595	18.5635	18.3729	17.6441	17.365	18.2419	18.0244	18.3423	17.8796	18.0954	17.4365	17.6463	18.48	18.6864	18.4647	18.1613	18.097	18.1588	18.4876	18.4486	18.305	18.3984	18.4382	18.1766	18.1008	18.1047	18.5124	18.1431	18.4612	18.0792	18.2581	18.4319	17.7612
UID211	O60763	O60763	USO1_HUMAN	USO1	General vesicular transport factor p115	19.5909	19.626	19.7369	19.7433	19.8041	19.7401	19.7671	19.7519	19.8583	19.7171	19.9081	19.6544	19.6672	19.7845	19.3531	19.6423	19.6316	19.4735	19.5501	19.603	19.6428	19.5676	19.603	19.6479	19.69	19.6954	19.8393	19.7851	19.7397	19.6983	19.7097	19.742	19.7583	19.7925	19.8199	19.8352	19.7476	19.6986	19.7086	19.8114	19.8603	19.6206	19.8604	19.6337
UID212	O60784	O60784	TOM1_HUMAN	TOM1	Target of Myb protein 1	17.968	18.4284	18.4119	18.5609	18.44	18.3474	18.849	18.3718	18.4749	18.2937	18.1135	18.4433	18.3396	18.6941	18.1547	18.3103	18.3609	18.5973	18.8165	18.3676	18.4828	17.9827	18.4554	18.3143	18.4089	18.2786	18.1783	18.5821	18.5317	18.2868	18.7407	18.6956	18.3515	18.4582	18.5648	18.4773	18.3526	18.3934	18.3722	18.6539	18.1544	17.7331	18.1879	18.3782
UID213	O60825	O60825	F262_HUMAN	PFKFB2	6-phosphofructo-2-kinase/fructose-2,6-bisphosphatase 2	18.8211	18.9295	18.3007	18.1221	18.0831	18.5683	19.3681	19.5415	18.6329	18.2839	19.0174	18.4432	18.1664	19.1319	17.9754	18.0034	18.2345	17.8329	18.9518	18.401	18.1559	18.188	18.0869	18.5312	18.4017	18.1095	19.2375	18.8579	18.9343	18.2134	19.066	18.8477	18.8796	18.3805	18.4351	18.5379	18.5703	18.3986	18.4076	18.6674	18.9667	17.8336	18.5264	19.0052
UID214	O60826	O60826	CCD22_HUMAN	CCDC22	Coiled-coil domain-containing protein 22	19.2242	19.327	19.2808	19.2683	19.3379	19.2114	19.0281	19.0987	19.3731	19.2731	19.4651	19.3118	19.285	19.3499	18.9659	19.3436	19.1048	19.2511	19.0711	19.2306	19.1006	18.595	19.26	19.0758	19.1636	19.1581	19.3318	19.1052	19.229	19.2287	19.2848	19.3725	19.2226	19.3468	19.3111	19.4122	19.3278	19.2927	19.3903	19.26	19.4836	19.2197	19.4237	19.5469
UID215	O60828	O60828	PQBP1_HUMAN	PQBP1	Polyglutamine-binding protein 1	17.1098	16.9054	17.1065	17.0704	16.8813	16.6059	17.4597	17.6249	16.737	16.4498	17.0994	16.5818	16.6976	16.5161			16.915			15.9284	16.1514	17.002	16.4846	16.842	17.188	16.9995	16.1614	16.9511	17.1038	16.588	16.1235	16.6284	17.078	16.3905	16.6098	16.8541	16.838	17.4624	17.3993	16.9654	16.333	16.5043	16.6576	16.2958
UID216	O60832	O60832	DKC1_HUMAN	DKC1	H/ACA ribonucleoprotein complex subunit DKC1	17.6598	17.0484	17.5149	17.5483	17.5127	17.6205	17.7226	18.0003	17.725	17.5749	17.6517	17.3768	17.357	17.4019	17.0555	16.9017	17.2204	17.2679	17.536	17.1849	16.9083	17.0769	17.1773	17.7406	17.7786	17.4193	17.3259	17.4855	17.2322	17.4036	17.5266	17.297	17.3758	17.5044	17.7146	17.4883	17.3486	17.7627	17.3278	17.7493	17.2768	17.2553	17.2421	17.6286
UID217	O60841	O60841	IF2P_HUMAN	EIF5B	Eukaryotic translation initiation factor 5B	17.0937	16.6798	17.4134	17.7565	17.8521	17.509	18.3742	17.7385	17.542	16.876	18.0725	17.3642	17.2715	17.1845	16.8373	17.3528	16.5728	16.4134	16.7695	16.2844	16.6401	16.3065	17.2552	17.1714	17.0431	17.3011	17.1154	17.3462	17.1832	17.2849	17.3401	17.1528	17.2016	17.3008	17.2742	16.9426	17.1186	17.1308	17.4564	17.3762	17.1276	16.998	17.0223	16.5891
UID218	O60861	O60861	GAS7_HUMAN	GAS7	Growth arrest-specific protein 7	17.0344	16.8599	16.9278	16.749	16.9149	16.2218	18.1241	17.843	18.0504	16.3439	17.6547	16.6843	16.4457	16.727	17.1797	16.313	16.5141	16.1509	16.3057	16.0906	16.2346	16.6699	16.9462	16.049	16.207	16.4356	16.0037	16.311	16.5792	16.4406	16.3187	16.4315	16.2189	16.3902	15.7529	16.227	16.0388	16.1115	16.5001	16.7622	17.5295	16.8065	17.2105	17.2353
UID219	O60869	O60869	EDF1_HUMAN	EDF1	Endothelial differentiation-related factor 1	19.6623	19.8797	19.7729	19.7572	19.7085	19.8597	19.866	20.065	19.9804	19.81	20.0519	19.7731	19.5296	19.9026	19.8409	19.9107	19.8901	19.6265	19.933	19.6931	19.9318	19.8081	20.0065	19.5512	19.6138	19.4712	19.8244	19.7295	19.7297	19.837	19.5	19.9351	19.5462	19.8068	19.6744	19.9983	19.8963	19.894	19.9896	20.1167	19.9301	19.7697	19.7264	19.7737
UID220	O60879	O60879	DIAP2_HUMAN	DIAPH2	Protein diaphanous homolog 2	18.524	18.7578	18.5173	18.4813	18.5123	18.5222	18.2827	18.8003	18.9308	18.6404	18.5935	18.6071	18.6055	18.6551	18.7821	18.4801	18.6869	18.8762	18.6347	18.631	18.503	18.776	18.9385	18.3696	18.5137	18.7127	18.7655	18.8883	18.784	18.5541	18.6491	18.8577	18.7016	18.3902	18.5946	18.5872	18.662	18.5898	18.718	18.6684	18.7118	18.6801	18.7992	18.9894
UID221	O60884	O60884	DNJA2_HUMAN	DNAJA2	DnaJ homolog subfamily A member 2	18.5602	18.9194	19.2874	18.7721	18.7211	18.9718	18.9068	19.2278	19.0138	18.5823	18.8532	19.1012	19.2367	18.3526	17.9881	18.4143	18.8931	18.7072	18.6298	18.8046	18.836	18.2977	18.6444	18.9535	19.0917	18.942	19.1937	19.0122	19.1981	19.013	19.0583	19.0612	19.0705	18.6908	19.0962	19.1665	19.0671	19.0268	19.147	19.175	18.9341	18.756	18.9919	18.8847
UID222	O60885	O60885	BRD4_HUMAN	BRD4	Bromodomain-containing protein 4	19.6616	19.1345	19.3955	19.3779	19.4378	19.073	18.9891	19.3891	19.1092	19.216	19.417	19.0745	19.3341	19.2847	18.9889	19.5342	19.5207	19.3449	19.2522	19.544	19.2633	19.6218	19.2184	19.3482	19.5158	19.3136	19.425	19.1387	19.3244	19.1863	19.2236	19.1051	19.3359	19.114	19.2329	19.1616	19.3344	19.349	19.2518	19.2243	19.1063	18.5885	19.3501	19.5488
UID223	O60925	O60925	PFD1_HUMAN	PFDN1	Prefoldin subunit 1	19.1691	18.6652	19.3491	19.4534	19.4747	19.1824	19.1243	18.8962	19.1	19.2001	19.3345	19.0483	18.9914	19.0061	19.5568	19.473	19.1458	19.2153	18.9301	19.3955	19.4396	19.3783	19.4089	19.2132	19.111	19.0161	19.1118	18.9953	18.8444	19.0011	19.0201	18.9699	19.1224	19.1665	19.2485	19.0971	19.0112	19.1959	18.8991	19.1098	19.2734	19.5497	19.588	19.3892
UID224	O75015	O75015	FCG3B_HUMAN	FCGR3B	Low affinity immunoglobulin gamma Fc region receptor III-B	19.0458	18.7734	19.4796	18.5803	18.8032	17.4962	18.6104	17.8077	17.8627	19.2052		18.7744	18.2748	18.6235	19.446	20.3605	19.8123	19.1625	19.2878	19.4871	19.9882	19.4179	20.0842	19.3674	18.4528	19.0857	18.7043	18.8672		17.8995	19.1863	19.735	19.4686	18.933	18.971	19.1346	18.989	19.1627	18.9341	18.2555	18.5844	19.168	19.0348	19.0265
UID225	O75022	O75022	LIRB3_HUMAN	LILRB3	Leukocyte immunoglobulin-like receptor subfamily B member 3	17.7908	17.4815	17.9794	18.1636	18.0215	17.7812	19.0723	18.4461	18.0453	17.9652	18.5067	18.4546	18.375	18.2035	18.0687	17.3495	18.2019	17.3984	17.9521	18.1255	17.4652	17.1714	16.9502	17.9099	18.1404	17.6701	17.2799	17.7579	18.0619	18.0555	18.4511	17.1663	17.211	17.6138	17.7261	17.9582	17.648	17.6586	17.7165	17.4879		17.3464	17.8124	18.2611
UID226	O75064	O75064	DEN4B_HUMAN	DENND4B	DENN domain-containing protein 4B	16.6094	16.8537	17.0973	17.1087	17.1749	17.0216	17.2124	17.5724	17.1576	16.9774	17.115	17.1096	17.3705	16.9238	16.8511	16.894	16.8943	17.1631	16.916	16.5414	16.7203	16.3364	17.0502	17.0416	17.0115	17.1164	17.2906	17.1395	17.1196	17.1471	17.1382	17.0652	16.9527	17.0262	16.7886	17.1316	17.3371	17.3263	17.1765	17.1326	16.7955	16.58	16.8942	17.0299
UID227	O75083	O75083	WDR1_HUMAN	WDR1	WD repeat-containing protein 1	22.8558	22.4692	22.5301	22.5551	22.5376	22.7706	22.3161	22.5321	22.6253	22.7919	21.9196	22.5977	22.7109	22.8707	22.7093	22.7729	22.6897	22.4798	22.5309	22.4616	22.4541	22.72	22.7757	22.6005	22.6195	22.694	22.7897	23.0013	23.0126	22.7967	22.8749	22.7029	22.8547	22.7156	22.8268	22.6102	22.564	22.701	22.5142	22.5988	22.6875	22.7482	22.6639	22.4987
UID228	O75116	O75116	ROCK2_HUMAN	ROCK2	Rho-associated protein kinase 2	16.5198	16.8742	17.36	16.9599	16.9264	16.6256	16.5386	16.5003	16.6154	16.4956	16.7363	17.2529	17.0354	16.6501	17.2758	16.6715	16.5534	17.0864	16.5879	16.8235	16.9435	17.0323	17.0428	16.6503	16.7998	16.7132	16.8604	16.6117	16.7698	16.7063	16.6663	16.3781	16.9042	16.4976	16.8941	16.8876	16.7546	16.6965	16.8008	16.9861	17.0126	17.3752	17.148	17.0227
UID229	O75131	O75131	CPNE3_HUMAN	CPNE3	Copine-3	22.2019	22.1631	22.1614	21.664	21.6275	22.4752	22.0864	22.5897	22.6219	22.3292	22.3764	22.5478	22.5041	22.2475	21.9791	22.4145	21.9673	21.9555	22.1967	21.5907	21.5859	21.091	22.024	21.9905	21.8359	22.2419	22.2585	22.2956	22.2934	22.1385	22.3424	22.4185	22.403	22.0152	22.2029	22.3383	22.2531	22.1687	22.2968	22.2162	22.4979	21.7952	22.3832	22.2411
UID230	O75150	O75150	BRE1B_HUMAN	RNF40	E3 ubiquitin-protein ligase BRE1B	15.0236	15.6912	16.0656	16.1895	16.3165	16.0247	16.5515	16.2814	16.3711	15.82	16.6814	15.9371	15.9455	15.9632	15.0279	15.0118	15.556		15.5987	15.9304	15.6876		15.5435	15.8302	15.6959	15.795	15.9258	16.0096	15.8457	15.8988	15.5324	15.7784	15.7631	15.7807	15.9377	15.9188	15.7992	15.9465	15.9428	15.8722	15.5781	15.6211	15.8286	15.7684
UID231	O75152	A0A1B0GTU1;O75152	ZC11A_HUMAN	ZC3H11A	Zinc finger CCCH domain-containing protein 11A	17.4181	17.0682	16.6069	17.1637	17.1857	17.0129	17.1575	16.9987	17.3254	16.9051	17.5207	16.9328	16.8092	16.9353	16.646	16.9896	16.681	16.8761	17.1568	16.0354	16.7723	16.911	16.416	16.8563	16.8454	16.805	16.9232	16.6934	16.5079	16.9496	16.7633	16.7383	16.611	16.8912	17.006	16.8509	16.749	16.8634	16.8619	16.7928	16.4301	16.7049	16.9476	17.2203
UID232	O75165	O75165	DJC13_HUMAN	DNAJC13	DnaJ homolog subfamily C member 13	20.1026	20.0586	20.2041	20.0559	20.1026	19.9955	20.1739	19.7391	20.1709	20.0428	20.0298	20.0512	20.0142	20.2256	19.8612	19.7564	20.1096	20.0029	20.1605	19.9554	19.9245	19.647	19.8739	19.9644	19.7559	19.947	19.9416	19.8492	19.8913	19.8278	20.0295	19.9079	19.9608	19.9084	19.8962	20.0354	20.0055	19.8917	20.0578	19.7522	20.2847	19.8407	20.084	20.2156
UID233	O75170	O75170	PP6R2_HUMAN	PPP6R2	Serine/threonine-protein phosphatase 6 regulatory subunit 2	19.6591	18.8357	20.0863	19.67	19.4606	19.5317	19.4065	19.8741	19.5544	19.5826	19.6234	19.4521	19.6478	19.5673		19.5521	19.7086	19.8315	19.8174	19.7008	20.5859	19.8099	19.2785	20.0033	20.2489	19.886	19.8409	19.7075	19.7699	19.6864	19.5104	19.6023	19.4837	19.5782	19.9795	19.6572	19.9343	19.8154	19.5589	19.8203	19.4356	19.585	19.6258	19.1401
UID234	O75175	O75175	CNOT3_HUMAN	CNOT3	CCR4-NOT transcription complex subunit 3	16.1578	16.4206	16.7297	17.1712	16.9475	16.946	17.6044	17.098	17.1174	16.2623	17.2062	17.1959	16.5863	16.7649	16.6119	16.4615	16.6586	16.4649	15.5452	16.6137	16.9714	16.5863	16.6628	17.0137	16.6064	16.6155	16.1487	16.8227	16.8708	16.991	16.9437	16.9753	16.6669	16.7068	16.6882	17.103	17.0501	17.119	17.1095	17.2987	16.3448	16.7673	16.957	16.9283
UID235	O75223	O75223	GGCT_HUMAN	GGCT	Gamma-glutamylcyclotransferase	19.4664	19.5545	19.2462	19.1852	19.3675	19.8014	19.2751	19.3108	19.3218	19.9389	19.2815	19.4831	19.4803	19.9121	19.534	19.6484	19.3144	19.5225	19.4229	19.4856	19.5238	19.0448	19.2703	19.4038	19.512	19.4251	19.7283	19.6425	19.6838	19.8619	19.3872	19.4485	19.7167	20.0557	19.6034	19.3868	19.3599	19.2898	19.5226	19.2352	19.3194	19.4314	19.609	19.4311
UID236	O75264	O75264	SIM24_HUMAN	SMIM24	Small integral membrane protein 24	16.8149	17.3669	17.0271	17.052	17.3117	17.4686	16.8298	17.8994	17.9163	18.0599	17.7959	17.8583	17.8991	17.3131	18.2653	17.4029	17.7148	17.5635	17.9821	17.9728	17.9687	17.6669	18.0708	17.2839	17.1799	17.3025	17.3082	17.8635	17.8574	17.4448	17.7363	17.4998	17.7225	17.1205	17.2118	17.4122	17.5904	17.4305	17.5761	16.8588	18.0466	17.4553	17.6921	18.1535
UID237	O75306	O75306	NDUS2_HUMAN	NDUFS2	NADH dehydrogenase [ubiquinone] iron-sulfur protein 2, mitochondrial	17.1848	16.6628	17.3688	16.8684	17.1607	16.7549	17.4274	17.2012	16.6618	16.4359	17.7271	16.4796	16.6106	16.746	16.6445	16.2534	16.9539	16.1697	16.2178	16.055	17.0299	15.7377	16.0132	16.9032	16.8402	16.898	16.365	16.192	16.4588	16.6738	16.1591	16.9707	16.7039	16.5075	16.4656	16.6225	16.6664	16.9031	16.5692	17.1625	16.4367	16.7149	16.4522	16.7029
UID238	O75323	O75323	NIPS2_HUMAN	NIPSNAP2	Protein NipSnap homolog 2	18.1636	18.2037	18.0173	18.1844	18.1955	17.7806	17.83	17.8912	17.7014		18.1112	18.0164	18.3112		17.6038		17.7042	17.6831		17.7805	17.988	17.5193	17.5298	18.3275	18.3331	18.1073	17.9857	18.2481	18.4255	17.715	18.0231	18.2097	17.966	17.3519		17.9273	18.0329	18.1846	18.3505	18.1097	17.7277	17.7785	17.528	17.7043
UID239	O75340	O75340	PDCD6_HUMAN	PDCD6	Programmed cell death protein 6	19.4161	19.5232	19.8262	19.3394	19.3576	19.3534	19.1392	19.5337	19.3847	19.5994	19.1901	19.4257	19.1862	19.1737	20.0121	19.1914	19.3413	19.8123	19.7624	19.5485	19.6187	19.5611	19.8658	19.7312	19.7641	19.828	19.3159	19.4704	19.4644	19.2614	19.3275	19.5804	19.709	19.558	19.4638	19.5737	19.3169	19.7328	19.3093	19.6988	19.6251	19.972	19.7431	19.582
UID240	O75347	O75347	TBCA_HUMAN	TBCA	Tubulin-specific chaperone A	20.1895	20.3684	20.4403	20.4441	20.472	20.7449	20.7237	20.7817	20.7286	20.6371	20.7118	20.6737	20.8077	20.492	20.6188	20.8807	20.3365	20.2421	20.6357	20.5544	20.598	20.4416	20.5903	20.676	20.3714	20.5719	20.7601	20.805	20.8012	20.8154	20.9014	20.7064	20.9147	20.6154	20.3115	20.7636	20.8398	20.4121	20.7286	20.4619	20.582	20.2834	20.572	20.9637
UID241	O75348	O75348	VATG1_HUMAN	ATP6V1G1	V-type proton ATPase subunit G 1	20.3868	20.6974	20.5861	20.3751	20.3022	20.104	20.0444	19.87	20.2626	20.3392	20.0033	20.2516	20.0413	20.0657	20.4917	20.3902	20.5817	20.5693	20.7256	20.4857	20.4395	20.343	20.6145	20.1937	20.2979	20.2733	20.3498	20.1722	20.1479	20.199	20.074	20.3494	20.3319	19.956	20.2889	20.2868	20.3208	20.2304	20.2024	20.3699	20.849	20.4722	20.4861	20.5796
UID242	O75351	O75351	VPS4B_HUMAN	VPS4B	Vacuolar protein sorting-associated protein 4B	20.1081	19.9318	20.1193	20.2044	20.214	20.096	19.8374	20.1976	19.9698	19.8947	19.5342	20.0783	20.1635	19.9027	20.2329	20.3727	20.162	20.2632	20.2078	20.0951	20.2149	20.3173	20.5138	19.9653	20.0715	20.0268	20.0971	20.2218	20.2297	20.1143	20.18	20.4105	20.1643	19.858	20.1278	20.1337	20.263	20.198	20.098	20.2847	20.2318	20.1758	20.2031	20.3306
UID243	O75352	O75352	MPU1_HUMAN	MPDU1	Mannose-P-dolichol utilization defect 1 protein	18.0732	18.248	18.5449	18.0769	18.0291	19.425	19.4453	18.8816	18.8658	18.091	19.4526	19.8053	19.2358	18.5525	18.2256	17.3062	17.4072	17.6266	18.0703	18.1361	17.8391	17.0609	17.6278	19.1402	18.8232	18.9914	18.8247	18.9929	18.8978	18.8941	18.5572	18.6518	18.8729	17.9003	18.8305	18.9923	18.8747	18.7924	19.0577	18.8672	18.1503	18.2511	18.4701	18.5738
UID244	O75367	O75367	H2AY_HUMAN	MACROH2A1	Core histone macro-H2A.1	23.5345	23.3728	22.9586	22.9421	23.0306	22.6953	22.5862	22.9812	22.6307	22.7186	22.4399	22.6306	22.664	22.8206	23.0004	23.2108	23.4327	23.3554	23.3921	23.2911	23.2894	22.9107	22.7973	22.8842	22.9948	22.8283	22.8542	22.9029	22.9559	22.827	22.6842	22.8584	22.8192	22.5795	22.766	22.7885	22.8348	22.7953	22.9517	22.7755	22.9925	22.6067	22.7856	23.2328
UID245	O75368	O75368	SH3L1_HUMAN	SH3BGRL	SH3 domain-binding glutamic acid-rich-like protein	20.6303	20.8636	20.5281	19.9481	20.0805	20.7064	20.3019	20.4118	20.7921	21.9183	20.4834	20.4537	20.4926	21.6659	20.5303	20.8003	20.5777	20.7418	20.7087	20.8653	21.0124	20.4699	20.7317	20.3976	20.493	20.4736	20.5422	20.6546	20.6756	20.7466	20.6904	20.5176	20.77	21.5298	20.5062	21.0665	20.9428	20.9963	20.7422	20.1398	20.8914	20.574	20.363	20.8393
UID246	O75369	O75369	FLNB_HUMAN	FLNB	Filamin-B	17.192	17.616	17.4227	18.1577	18.0142	16.7177	17.6032	18.8813	17.0111	17.3018	17.5478	17.3248	17.1464	17.7689	17.1726	17.003	17.0502	17.4308	19.044	17.0114	17.0511	17.2954	17.4193	17.0808	17.1082	17.1546	16.6016	17.5117	17.3649	17.4974	17.2661	17.0184	16.9136	17.31	17.0628	17.0586	16.8433	17.1045	17.5666	17.5629	16.9077	17.9953	17.8593	17.4043
UID247	O75380	O75380	NDUS6_HUMAN	NDUFS6	NADH dehydrogenase [ubiquinone] iron-sulfur protein 6, mitochondrial	16.7894	15.9831	15.9755	16.8953	16.6101	16.9098	17.2155	16.5782	16.756	15.9576	17.5398	16.7198	16.8651	15.8435		15.9877	16.1665	16.3601	16.3136	16.2437	16.3014	15.9885	15.854	16.2922	16.1963	16.7382	16.2583	15.9668	16.5573	16.6084	16.6113	16.4073	16.8339	15.9663	15.5109	16.6872	16.7414	16.676	16.2516	16.7538	16.0689	16.321	16.8037	16.4905
UID248	O75390	O75390	CISY_HUMAN	CS	Citrate synthase, mitochondrial	21.299	21.4734	21.0805	21.0876	21.1259	21.1518	21.1518	20.9693	21.0762	21.0863	21.3337	21.274	21.1889	20.9101	21.108	21.334	21.3498	21.3	21.1593	21.1457	21.1906	20.9659	20.8843	21.2292	21.4375	21.0983	21.0666	21.2628	21.213	21.3826	20.8576	21.1117	21.0864	20.8746	21.4026	21.1115	21.1146	21.4068	21.1659	21.486	20.9495	21.2229	21.05	21.0065
UID249	O75396	O75396	SC22B_HUMAN	SEC22B	Vesicle-trafficking protein SEC22b	20.8043	20.6098	20.4627	20.5166	20.5803	20.4767	20.4266	20.4108	20.4097	20.4337	20.4521	20.6802	20.7264	20.4549	20.037	20.4461	20.7422	20.3174	20.1893	20.5098	20.4116	20.4829	20.3609	20.5046	20.6648	20.2267	20.2758	20.4575	20.4093	20.5197	20.154	20.2912	20.3547	20.2673	20.2895	20.3909	20.4161	20.5752	20.5002	20.2746	20.2892	20.3335	20.3356	20.5906
UID250	O75400	O75400	PR40A_HUMAN	PRPF40A	Pre-mRNA-processing factor 40 homolog A	19.1653	18.8309	19.0337	19.188	19.1825	18.89	19.2487	19.0404	19.0484	18.8221	19.0777	18.7894	18.6702	19.0986	18.7948	18.6592	18.8858	18.9936	18.9589	18.9944	18.9895	18.5672	18.7561	18.9841	18.7687	18.8177	18.8353	18.7792	18.7769	18.8121	19.0375	18.6438	18.8928	19.1816	18.6953	18.825	18.7496	18.6324	18.7096	18.7558	18.7715	18.8567	18.9688	19.1045
UID251	O75410	O95359;O75410	TACC1_HUMAN	TACC1	Transforming acidic coiled-coil-containing protein 1	16.9582	16.8461	16.6126	16.96	16.5051	16.6386	16.82	16.1968	16.804	17.0185	16.59	17.0821	16.9682	16.8757	16.4748		16.8204	16.9053	17.581	17.114	16.9245	16.4394	16.7185	16.6763	16.8903	16.8068	16.5788	16.7947	16.917	16.7495	16.8342	16.7345	16.8127	16.8548	16.9093	16.6378	16.9666	17.1726	17.057	17.0728	16.4296		17.2759	16.6713
UID252	O75427	O75427	LRCH4_HUMAN	LRCH4	Leucine-rich repeat and calponin homology domain-containing protein 4	19.6904	19.5858	19.4689	19.4223	19.2884	19.3426	19.17	19.5166	19.1912	19.2374	18.8166	19.4477	19.4775	19.4333	19.316	19.3064	19.5297	19.6678	19.7096	19.5007	19.6116	19.7803	19.6993	19.5432	19.5235	19.4859	19.5189	19.7398	19.7131	19.6685	19.7838	19.384	19.6075	19.3501	19.5735	19.6549	19.7197	19.6372	19.6655	19.5773	19.3848	19.3407	19.5454	19.2916
UID253	O75436	O75436	VP26A_HUMAN	VPS26A	Vacuolar protein sorting-associated protein 26A	20.0641	20.3414	20.2961	20.9243	20.9219	20.3471	20.8795	20.251	20.4094	20.5624	19.9956	20.249	20.3124	20.7271	20.3762	20.0228	20.2379	20.0196	20.2796	20.051	19.9123	19.7505	20.18	20.318	20.2066	20.0685	20.0561	20.5846	20.537	20.3542	20.3822	20.5481	20.3298	20.5689	20.5221	20.2254	20.3231	20.2545	20.3669	20.4475	20.6418	20.0571	20.1641	20.5596
UID254	O75439	O75439	MPPB_HUMAN	PMPCB	Mitochondrial-processing peptidase subunit beta	16.253	16.3873	15.2257	16.5327	16.6837	16.5276	16.9864	16.0816	16.3798	16.7237	17.276	16.2611	15.9823	15.6507		17.0496	15.7768		15.8848	15.9264	16.2235	15.9038	17.0059	15.5661	15.6629	16.3024	16.1965	16.3222	15.8361	16.1727	16.2049	15.6527	15.9271		16.0671	15.6279	15.6239	16.0263	16.0885	16.2214	16.594	16.2839	16.0894	16.2081
UID255	O75475	O75475	PSIP1_HUMAN	PSIP1	PC4 and SFRS1-interacting protein	18.4992	18.371	18.2419	18.0151	18.0442	18.1437	17.2951	17.7677	17.8618	17.8766	18.0305	18.1046	18.0454	18.0369	18.1265	18.277	18.229	18.4342	18.4242	18.0448	18.1351	18.4175	18.2625	18.2313	18.4002	18.3562	18.2699	17.8252	17.9909	18.3109	17.9723	18.1172	18.2053	18.1969	18.3088	18.3191	18.2608	18.3445	18.1488	18.2124	17.781	17.906	18.0792	18.0767
UID256	O75477	O75477	ERLN1_HUMAN	ERLIN1	Erlin-1	19.3671	18.6178	18.5702	19.4019	19.4503	18.9257	19.2469	18.7276	19.0134	19.1043	19.2527	18.6939	18.6749	18.806	17.9711	19.0178	19.1813	19.081	19.0849	19.336	19.2682	18.9034	18.8927	18.6397	18.3342	18.3814	18.5192	18.333	18.3067	18.3596	18.563	19.3645	18.6991	18.1166	18.5313	18.9516	19.0686	18.8068	18.8913	18.7983	18.9308	18.2181	19.109	19.0807
UID257	O75489	O75489	NDUS3_HUMAN	NDUFS3	NADH dehydrogenase [ubiquinone] iron-sulfur protein 3, mitochondrial	18.3471	18.1346	17.8257	18.2404	18.2875	17.7393	18.2085	17.8388	17.7552	17.9595	18.8209	17.9588	18.0508	18.1219	16.8482	16.8353	18.0454	18.0293	17.8415	18.1062	18.0735	17.3802	16.8733	18.1795	18.178	17.9772	17.6404	17.1944	17.5583	17.4482	17.5876	17.8233	17.8166	18.0467	17.7189	17.8465	17.7981	17.9618	17.9971	17.9902	17.6006	18.0292	17.6324	17.9347
UID258	O75494	O75494	SRS10_HUMAN	SRSF10	Serine/arginine-rich splicing factor 10	17.3946		17.3353	17.0985	17.3631	17.0613	16.9411	17.5428	17.2223		17.638	16.9672	16.8306	17.0109			17.5126		17.3686			16.7818	17.0479	17.6909	17.9598	17.421	17.3137	17.3177	17.1795	17.3763	17.2735	16.9985	17.3596	17.3902	17.261	16.771	17.1864	17.1138	17.1683	17.3559		16.9435	17.1297	16.7027
UID259	O75531	O75531	BAF_HUMAN	BANF1	Barrier-to-autointegration factor	19.0766	19.0359	19.7602	19.2973	19.1482	19.6222	19.8728	19.6735	19.775	19.6365	19.8718	19.0737	19.2248	19.46	18.7634	18.5933	19.3131	18.5742	19.2066	19.1057	19.3034	17.6214	18.3907	19.4643	19.7523	19.9061	19.4934	19.4565	19.4572	19.7169	20.2189	19.598	19.8543	19.5051	19.4827	19.2815	19.2453	19.5861	19.4904	19.457	19.1588	18.5514	19.6169	18.6226
UID260	O75533	O75533	SF3B1_HUMAN	SF3B1	Splicing factor 3B subunit 1	19.8205	19.6919	19.5869	19.7917	19.8509	19.5492	19.7786	19.9207	19.6731	19.3052	19.8369	19.4365	19.4048	19.3718	19.5114	19.4426	19.4656	19.5389	19.6779	19.4065	19.3839	19.2909	19.4415	19.5643	19.6984	19.5791	19.5304	19.4082	19.3405	19.3896	19.3777	19.5023	19.5186	19.5289	19.5042	19.4759	19.4855	19.5504	19.4871	19.6804	19.4236	19.5439	19.7206	19.7107
UID261	O75534	O75534	CSDE1_HUMAN	CSDE1	Cold shock domain-containing protein E1	16.043	16.29	16.636	16.822	16.8539	16.7406	17.1825	17.0591	16.9247	16.7042	17.5527	16.7367	16.5163	16.5497	17.0529	16.6015	16.5443	16.9145	16.3031	16.6639	16.8833	16.7515	16.9669	16.4329	16.7895	16.7866	16.8112	16.8049	16.9064	16.5889	16.7476	16.7636	16.8611	16.2898	16.7008	16.8147	16.9435	16.8586	16.8744	16.8691	16.8121	17.0158	16.8962	16.7532
UID262	O75558	O75558	STX11_HUMAN	STX11	Syntaxin-11	19.61	19.8976	19.908	19.4363	19.3868	18.8925	19.07	19.0653	19.0811	19.4386	19.0318	19.4152	19.509	19.3064	18.7498	19.2806	19.741	19.5576	19.4244	19.3595	19.4055	19.0342	19.1681	19.2855	19.2604	19.253	19.1992	19.021	19.0581	19.3945	18.9178	19.1791	19.3714	19.263	19.2976	19.2075	19.2741	19.156	19.2702	19.2549	19.8406	19.846	19.7702	19.4447
UID263	O75563	O75563	SKAP2_HUMAN	SKAP2	Src kinase-associated phosphoprotein 2	20.7381	20.8657	20.7447	20.5064	20.5689	20.6941	20.2093	20.6877	21.0027	21.0148	20.8101	20.902	20.9443	20.7735	20.6446	20.1172	20.7837	20.8383	20.7508	20.4302	20.4306	20.3022	20.3821	20.4205	20.8199	20.5511	21.0891	20.7261	20.7429	20.6907	20.675	20.7508	20.8357	20.964	20.8339	20.7971	20.9921	20.7147	20.8335	20.973	20.9451	20.7758	20.8978	20.5329
UID264	O75569	O75569	PRKRA_HUMAN	PRKRA	Interferon-inducible double-stranded RNA-dependent protein kinase activator A	16.8673	16.3197	16.3269	16.4721	16.6539	16.7941	16.3253	16.7233	17.1318	16.1205	17.5386	16.9853	16.8998		16.6894	16.5039	16.2478	16.837	16.7954	16.3689	16.7774	16.4049	16.3592	16.5656	16.7976	16.7869	16.9558	16.6018	16.5018	16.9851	16.8881	16.6583	17.0031	16.349	17.1185	16.9639	16.8401	17.333	17.2939	16.8086	16.5809	16.6574	16.9862	16.2788
UID265	O75582	O75582	KS6A5_HUMAN	RPS6KA5	Ribosomal protein S6 kinase alpha-5	16.4821	16.1315	16.3164	15.5745	16.0699	16.6912	14.4342	15.584	15.4607	16.721	14.0574	16.102	16.1419	16.9413	15.6736	16.1924	15.6764	15.5189	16.1256	16.2079	16.9409	15.9205	16.3979	16.1898	15.2615	16.7838	16.52	16.5393	16.6451	16.9364	16.7284	16.4971	16.8791	16.7859	16.7918	17.1316	16.834	16.5411	17.0256	16.793	15.1571	15.6641	16.0294	15.6451
UID266	O75592	O75592	MYCB2_HUMAN	MYCBP2	E3 ubiquitin-protein ligase MYCBP2	17.1323	17.3465	17.0197	16.6175	16.8409	17.178	16.8924	17.1905	17.3245	17.1451	16.9168	17.3702	17.2902	17.1942	16.8874	17.0059	16.7512	16.7714	17.5815	17.3186	17.2059	16.7437	17.0094	16.985	16.8436	17.1636	17.3168	17.3218	17.3295	17.2635	17.2199	17.2524	17.2669	17.176	17.3064	17.2782	17.1165	17.5357	17.2491	17.2867	17.296	16.9494	17.2141	17.1276
UID267	O75594	O75594	PGRP1_HUMAN	PGLYRP1	Peptidoglycan recognition protein 1	24.4339	23.9838	22.6715	23.7802	23.7349	23.9105	23.3291	23.9328	23.5071	22.5615	21.4477	24.0056	23.982	22.5928	23.1969	24.1042	23.9843	23.5552	23.8515	23.3348	23.2732	23.1126	23.534	23.9658	23.4804	24.0506	23.6895	24.0375	24.0155	24.0057	24.5163	24.1259	23.9686	22.6864	23.6349	23.9574	23.9101	24.0104	23.9251	23.827	23.6166	22.9984	24.0398	23.8114
UID268	O75608	O75608	LYPA1_HUMAN	LYPLA1	Acyl-protein thioesterase 1	21.4348	21.492	21.7748	21.3528	21.3558	21.5824	21.2705	21.5074	21.7539	21.7073	21.2522	21.6791	21.7431	21.6788	21.8797	21.5742	21.6453	21.7896	21.724	21.7766	21.8027	21.6651	21.8122	21.5561	21.5814	21.7327	21.8286	21.7898	21.7338	21.815	21.8731	21.8304	21.7969	21.6162	21.7372	21.6891	21.6793	21.7512	21.7104	21.6749	21.6401	21.5575	21.8461	21.4044
UID269	O75629	O75629	CREG1_HUMAN	CREG1	Protein CREG1	20.7073	20.2275	20.3052	19.8079	19.5647	19.9869	20.8748	20.217	19.805	20.0568	20.4739	19.2777	19.6517	19.8604	19.9366	20.0732	21.0324	19.9595	20.3388	20.1619	20.4845		20.2154	20.3946	20.545	19.6767		19.9137	20.0702	20.4632	20.5213	19.2411	19.6537	19.9851	20.3585	18.3678	19.4403		20.1928	19.8673	19.5238	19.529	19.2195
UID270	O75643	O75643	U520_HUMAN	SNRNP200	U5 small nuclear ribonucleoprotein 200 kDa helicase	17.9369	17.7955	17.581	17.6442	17.7198	17.8031	17.941	18.037	17.8705	17.5338	18.252	17.4941	17.4859	17.6043	17.098	17.2885	17.6295	17.5025	17.6178	17.1254	17.3813	17.2963	17.3063	17.7534	17.7733	17.6415	17.7095	17.6694	17.6766	17.7678	17.7068	17.6957	17.7474	17.6521	17.6722	17.5758	17.6326	17.6551	17.5956	17.7442	17.6456	17.4761	17.6684	17.6665
UID271	O75663	O75663	TIPRL_HUMAN	TIPRL	TIP41-like protein	18.9211	18.5344	18.8941	18.8988	18.8945	19.0891	18.9916	19.0391	18.9545	19.2321	19.3201	18.9292	18.9116	19.2	18.6225	18.7494	18.5068	18.5962	18.303	18.4065	18.4934	18.1131	18.1769	19.0103	18.7661	19.0491	18.7741	18.8954	18.9105	18.9632	19.0011	19.1318	18.9701	18.9039	19.0018	18.8785	18.9005	18.9224	18.7375	18.9002	19.0155	18.2859	18.6681	18.625
UID272	O75688	O75688	PPM1B_HUMAN	PPM1B	Protein phosphatase 1B	19.5458	19.7397	19.5987	19.6113	19.6059	19.7355	19.4833	19.7541	19.9015	19.6601	19.1119	19.8632	19.7875	19.6434	19.6756	19.7877	19.7179	19.3674	19.5294	19.6198	19.5739	19.2216	19.6166	19.6511	19.5412	19.6774	20.0035	19.9886	19.9271	19.7651	19.9884	20.0029	19.9003	19.3747	19.7211	19.9389	19.9611	19.7522	19.8962	19.8686	19.5987	19.4345	19.8722	19.5891
UID273	O75689	O75689	ADAP1_HUMAN	ADAP1	Arf-GAP with dual PH domain-containing protein 1	16.8566	17.6604	17.8346	15.9032	16.5071	17.541	15.5065	17.3063	17.0131	17.5363	16.4466	17.4242	17.1185	17.0031	17.3536	16.8954	17.4664	17.6974	17.7782	17.6413	17.2256	16.9916	17.9148	16.968	17.4648	17.4281	17.8392	17.302	17.8793	17.6014	17.8468	17.3269	17.2416		17.7863	17.477	17.2648	17.4436	17.9185	17.0001	17.5607	17.6122	18.3414	17.3313
UID274	O75694	O75694	NU155_HUMAN	NUP155	Nuclear pore complex protein Nup155	17.6073	17.3329	17.3682	17.5886	17.5612	17.4429	17.5477	17.49	17.2213	17.1726	17.1363	17.4866	17.2039	17.5262	16.4666	17.324	17.6549	16.8215	17.6737	17.0294	17.2256	16.8851	16.8008	17.4268	17.4069	17.3779	17.4578	17.2763	17.5548	17.1381	17.3776	17.3565	17.2949	17.3753	17.4387	17.4462	17.4521	17.4758	17.5791	17.4855	17.0403	16.6937	17.2348	17.4353
UID275	O75695	O75695	XRP2_HUMAN	RP2	Protein XRP2	21.7168	21.3517	20.9965	21.0075	21.1743	21.0738	20.8231	20.9163	21.2613	21.1101	20.3641	21.1392	21.0246	21.4216	21.411	21.4171	21.5227	21.1112	21.3721	21.1461	21.1383	20.6233	20.9123	21.4007	21.2222	21.061	20.8552	21.2592	21.1401	21.1085	21.197	21.2373	21.3004	21.1692	20.7902	21.2769	21.3105	21.1604	21.2231	21.1614	21.1511	20.8405	20.9138	21.4302
UID276	O75746	O75746	CMC1_HUMAN	SLC25A12	Calcium-binding mitochondrial carrier protein Aralar1	15.5422	16.1096	16.1714	16.6745	16.3315	16.1531	16.4749	16.0006	15.5811	15.6852	16.2969	15.5927	16.1711	15.9897			15.6436	15.8033	16.0226	16.3879	16.3431	16.0708	15.9407	16.6565	16.5727	16.0104	15.804	15.1844	15.6356	16.0069	15.6451	15.5294	15.7403	15.1263	15.8196	16.2679	16.1134	16.2587	16.1986	16.2713	15.9766	15.8664		15.8338
UID277	O75787	O75787	RENR_HUMAN	ATP6AP2	Renin receptor	18.7218	18.3791	18.008	18.1339	17.8612	18.3477	17.8397	18.3133	17.9426	18.3823	18.1271	18.3212	18.0564	18.3211	18.176	19.2567	18.7988	18.7228	18.0198	18.5667	18.4874	18.3156	18.318	18.6639	18.4539	18.5666	18.3836	18.4467	18.481	18.4698	18.54	18.6986	18.5912	18.3101	18.4207	18.2002	18.2602	18.6093	18.1257	18.2954	18.2052	17.6101	18.3238	18.2598
UID278	O75792	O75792	RNH2A_HUMAN	RNASEH2A	Ribonuclease H2 subunit A	17.6691	17.5363	17.9031	18.0983	17.8939	18.1843	17.4055	18.2962	18.2943	17.7649	18.4218	17.594	17.85	17.6837	17.8199	17.552	17.6458	17.5391	17.8365	17.5998	17.5322	17.5189	17.6948	17.4383	17.9453	17.919	17.7047	17.8127	17.8235	17.9336	17.9314	17.8987	17.7982	17.5901	18.0288	17.683	17.825	17.7268	18.0313	17.2335	18.0558	17.4645	18.0125	17.4812
UID279	O75821	O75821	EIF3G_HUMAN	EIF3G	Eukaryotic translation initiation factor 3 subunit G	18.1982	17.601	17.6691	18.0298	18.2617	18.2024	18.584	18.2869	18.2519	17.9796	18.7507	18.1073	18.1024	17.773	17.725	17.5637	17.478	17.827	17.931	17.7458	17.5347	17.5029	17.7825	17.8548	18.0086	18.1971	17.6808	17.8261	18.0042	17.9669	18.0384	18.135	18.1985	18.0944	17.952	17.7092	17.8828	18.0417	18.0915	18.1055	18.1987	17.8946	17.9699	17.6288
UID280	O75822	O75822	EIF3J_HUMAN	EIF3J	Eukaryotic translation initiation factor 3 subunit J	17.6873	17.7744	18.3905	18.3287	18.3095	18.3239	18.5732	18.1264	18.2667	18.273	18.6677	18.2458	18.2725	18.3104	18.613	17.8284	18.0369	17.931	17.8882	17.9326	17.9904	18.2765	18.2505	18.8099	18.4881	18.2205	18.2735	18.0994	18.179	18.2894	17.9887	18.0921	18.2165	18.1199	18.1744	18.1818	18.1243	18.1553	18.027	18.291	18.3002	18.5412	18.2595	18.0813
UID281	O75832	O75832	PSD10_HUMAN	PSMD10	26S proteasome non-ATPase regulatory subunit 10	17.611	17.5489	17.3568	17.433	17.553	17.581	17.5855	17.7479	17.9445	17.4128	17.4112	17.6832	17.359	17.2902	18.0607	18.2008	17.8521	17.9832	17.7191	17.8683	18.044	17.2021	17.841	17.9746	17.7778	17.7646	17.4878	18.1101	18.1972	17.7453	17.9265	18.1708	17.9043	17.0456	17.8748	17.81	17.9382	17.7321	18.0616	17.9149	17.7342	17.926	18.0828	17.4228
UID282	O75843	O75843	AP1G2_HUMAN	AP1G2	AP-1 complex subunit gamma-like 2	18.9356	18.8058	19.4022	18.7957	18.9522	18.8922	18.9899	19.1206	18.8883	18.7408	19.1584	18.8133	18.8366	19.0113	18.8795	19.1045	18.6779	18.3908	19.0821	18.6892	18.5952	18.4214	18.8077	18.6153	18.8431	18.9351	18.8505	18.6926	18.7604	19.013	18.4961	19.055	18.9165	18.6998	18.7958	18.744	18.7827	18.9052	18.8103	18.84	18.9289	18.9969	18.8716	19.1573
UID283	O75844	O75844	FACE1_HUMAN	ZMPSTE24	CAAX prenyl protease 1 homolog	17.1648	17.4093	17.4742	17.3573	17.266	17.3871	18.0631	17.7471	17.5444	17.092	17.7692	17.585	17.5116	17.232	16.349	15.7256	17.3768	16.7143	16.1371	16.141	16.4753		15.9592	17.1981	17.5662	17.4601	17.3453	17.3366	17.6463	17.4956	17.51	17.4362	17.2844	17.459	17.2894	17.2554	17.2726	17.178	17.2412	17.424	16.7562	16.9515	17.2838	16.3955
UID284	O75874	O75874	IDHC_HUMAN	IDH1	Isocitrate dehydrogenase [NADP] cytoplasmic	19.6001	20.0218	19.7111	20.234	20.2643	19.6734	19.8211	19.9373	20.0684	19.9707	19.4186	20.0609	20.0435	19.8883	20.0302	20.0584	19.7561	19.5791	19.9105	19.91	19.8996	18.9979	20.0061	19.7549	19.6267	19.345	19.6826	20.0717	20.0022	19.8109	20.0189	19.9377	19.6453	19.7389	19.6579	19.7459	19.781	19.9147	19.9559	19.7933	20.1322	19.5991	19.4517	20.288
UID285	O75884	O75884	RBBP9_HUMAN	RBBP9	Serine hydrolase RBBP9	17.6787	17.6202	18.0865	18.164	17.986	18.4586	17.5133	18.2234	18.6967	18.3071	17.4478	18.3527	18.4982	17.7488	17.9844	18.845	17.3462	17.4772	17.5515				16.9602	18.2255	17.9284	18.4694	18.1276	18.6269	18.5546	18.5354	18.7395	18.7236	18.6408	18.2772	18.3012	18.4766	18.2722	18.1964	18.4869	18.6735	19.196	17.5842	18.1594	18.146
UID286	O75886	O75886	STAM2_HUMAN	STAM2	Signal transducing adapter molecule 2	17.3946	17.5366	17.8156	17.3357	17.6137	17.7685	17.3873	17.5456	17.5785	17.626	17.7837	17.7739	17.6769	17.8182	17.8397	17.3347	17.5726	17.9079	17.4853	17.7442	17.689	18.1151	17.6519	17.7574	17.5382	17.5861	17.8272	17.5916	17.7356	17.5553	17.5813	17.4863	17.7281	17.6261	18.0548	17.8241	17.855	17.9942	17.8825	17.8742	17.5109	17.6239	17.6186	17.6119
UID287	O75888	O75888	TNF13_HUMAN	TNFSF13	Tumor necrosis factor ligand superfamily member 13	15.4683		15.9072			15.7768	15.0493	16.1618	15.5965	13.8855		15.6827	15.9291	15.9213			15.7244	15.6838					15.8124	16.0151	15.0906	15.5611		15.7663	16.0766	15.7434	15.9684	15.7164	15.8114		15.471	15.6263	15.6284		16.0687	15.8331		15.6142	15.2043	15.6303
UID288	O75909	O75909	CCNK_HUMAN	CCNK	Cyclin-K	16.1207		16.2475	16.8028	16.6992	16.6402	16.8422	16.6433	15.9657	16.2378	16.5294	16.1142	15.2891	16.2021	16.5243			16.1691	15.4812		15.5167		15.6593	15.7967		14.9238	16.1335	16.2466	16.367	15.588	15.8029	15.914	16.0513	16.0016	15.8461	16.3932	16.5177		16.7034	16.1533				16.6532
UID289	O75915	O75915	PRAF3_HUMAN	ARL6IP5	PRA1 family protein 3	19.571	20.1695	19.9353	19.6113	19.6199	19.6438	19.0966	19.6861	19.5485	19.48	19.4595	20.0538	20.1152	19.5965	20.0249	19.0405	20.0519	19.2392	19.3732	19.8757	19.9614	19.5381	19.8741	19.579	19.9883	19.5559	19.6947	19.917	19.6836	19.4277	19.3743	19.3477	19.689	19.7463	19.5174	19.5429	19.506	20.1445	19.8111	20.0517	19.6808	19.7208	19.4633	19.5626
UID290	O75923	O75923	DYSF_HUMAN	DYSF	Dysferlin	21.3092	21.3115	21.374	21.2433	21.3185	20.9759	21.3354	21.2149	21.2069	21.2735	20.7237	21.1135	21.112	21.2511	20.6207	21.0686	21.4619	20.8683	20.7107	20.6581	20.6026	20.6703	20.9128	21.2094	21.0623	21.1243	20.8982	21.2181	21.2244	20.9906	21.2164	21.3199	20.2403	20.8347	21.1178	21.1379	21.1681	21.009	21.277	21.2394	20.9989	20.6535	20.8537	21.1087
UID291	O75934	O75934	SPF27_HUMAN	BCAS2	Pre-mRNA-splicing factor SPF27	17.9456	17.1525	17.5876	17.3882	17.9408	17.0378	17.5089	17.2737	17.1412	17.1154	17.3971	16.5231	16.945	17.2458	17.0493	17.5964	17.439	17.5927	17.9242	17.4514	17.7492	17.4346	17.6257	17.4957	17.4902	17.4693	17.465	17.4867	17.5819		17.5249	17.5251	17.291	17.4506	17.6443	17.2648	17.199	17.3228	17.4127	17.579	17.2797	17.9303	17.7646	17.8389
UID292	O75935	O75935	DCTN3_HUMAN	DCTN3	Dynactin subunit 3	18.65	18.7484	18.6976	18.3463	18.4674	18.7171	17.7491	18.4237	18.5092	18.5466	18.5456	18.3864	18.5541	18.8776	18.6858	18.8126	19.0497	18.9162	18.8476	18.671	18.9074	17.8757	18.5837	18.7238	18.6392	18.6304	18.6237	18.5485	18.5868	18.4836	18.7629	18.6718	18.6683	18.9203	18.3957	18.5092	18.3835	18.5367	18.5401	18.4825	18.9106	18.9594	18.658	18.4874
UID293	O75937	O75937	DNJC8_HUMAN	DNAJC8	DnaJ homolog subfamily C member 8	20.4593	19.9876	20.2612	20.3269	20.2435	20.3198	20.311	20.6245	20.5739	20.2876	20.7492	20.1527	19.9774	20.3625	19.6375	19.7572	20.0939	19.8488	20.1129	19.6634	19.9193	19.8068	19.9639	20.5044	20.1915	20.4176	20.4014	20.0434	20.015	20.183	20.3345	20.1811	20.452	20.4579	20.4129	20.1859	20.0865	20.2469	20.103	20.4679	20.2091	19.8403	20.2585	20.0883
UID294	O75947	O75947	ATP5H_HUMAN	ATP5PD	ATP synthase subunit d, mitochondrial	19.0245	19.1273	19.0961	19.1886	19.2665	18.2723	19.5117	18.6305	18.6923	18.829	19.344	18.8636	18.906	18.1742	19.0396	19.1824	19.0759	18.884	19.0099	18.9474	18.9242	19.0043	18.9984	18.9084	18.8641	18.7486	18.627	18.5307	18.384	18.5982	18.7652	18.786	18.5644	18.6215	18.8395	18.7217	18.6928	18.893	18.6531	18.9749	18.8778	19.2792	18.9807	19.2798
UID295	O75955	O75955	FLOT1_HUMAN	FLOT1	Flotillin-1	21.8966	21.5685	21.8386	21.7263	21.7007	21.4728	21.9356	21.2562	21.275	21.5196	21.8059	21.4861	21.5528	21.753	21.9516	22.2645	22.13	21.7397	21.6691	21.9097	21.8907	21.6571	21.8165	21.8923	21.9266	21.5648	21.3178	21.3957	21.3505	21.1456	21.499	21.4929	21.4278	21.4618	21.4482	21.4706	21.4576	21.2296	21.3538	21.3543	21.4473	21.6448	21.5217	21.8576
UID296	O75964	O75964	ATP5L_HUMAN	ATP5MG	ATP synthase subunit g, mitochondrial	20.6433	20.7718	20.8724	20.6999	20.7756	20.1288	21.0645	21.0769	20.6884	20.4545	21.09	20.7499	20.8631	20.4916	20.0292	19.9268	20.8163	20.5417	20.5867	20.2332	20.2303	19.9849	20.062	20.6502	20.531	20.4769	20.3929	20.4094	20.3844	20.2564	20.2736	20.5438	20.2749	19.9961	20.3705	20.4442	20.5915	20.7797	20.5656	20.6362	20.4312	21.0304	20.1283	20.4375
UID297	O75995	O75995	SASH3_HUMAN	SASH3	SAM and SH3 domain-containing protein 3	19.1759	19.5501	19.7087	20.0562	20.1346	19.817	20.1189	20.0358	19.9813	20.1022	19.5534	20.2504	19.9941	20.0398	19.9189	19.3025	19.6546	19.7315	19.604	19.6264	19.7554	19.5567	19.8561	19.9751	20.0141	19.9352	20.0051	20.1535	20.0936	20.0572	20.1567	20.0528	20.0476	20.0085	19.9422	20.1348	20.2458	20.1449	20.3205	20.3349	19.7432	19.4831	19.287	19.9207
UID298	O76003	O76003	GLRX3_HUMAN	GLRX3	Glutaredoxin-3	18.8114	18.8576	19.2577	18.813	18.7452	18.8614	18.8509	18.6651	18.959	19.17	19.4228	18.8115	18.8861	18.8746	18.841	18.4025	18.6392	19.046	18.677	18.6587	18.5212	18.1273	18.3413	19.3593	19.417	19.1723	18.9494	18.5768	18.6312	18.6877	18.5621	18.6185	18.8474	19.1264	18.799	18.7389	18.8423	18.8055	18.4515	19.0056	18.9241	19.0991	18.9618	18.3976
UID299	O76094	O76094	SRP72_HUMAN	SRP72	Signal recognition particle subunit SRP72	17.4361	17.3359	17.1217	17.287	17.5192	17.3258	17.6149	17.3999	17.6391	17.221	18.1757	17.4278	17.2168	17.6687	16.9556	16.9476	17.1707	17.2621	16.5515	17.0527	16.9602	16.5127	17.0245	17.2258	17.2942	17.3965	17.4562	17.1543	17.2125	17.0328	17.2985	16.9806	17.2341	17.362	16.9559	17.3051	17.2879	17.104	17.2626	17.2772	17.2002	16.3755	17.3057	17.5135
UID300	O76096	O76096	CYTF_HUMAN	CST7	Cystatin-F	19.3167		18.4329	20.0953	19.9585	18.6465	20.2608	18.5992	18.6112	18.7572	19.8022	18.4347	18.3234	19.254	19.0415	17.4658	19.2133	18.488	18.8225	18.4709	18.3026	17.6676	17.9163	17.1825	18.4183			17.0862	17.3279	16.4677	18.6216	18.4801	16.5214	18.2434		17.3945	17.1218		17.966	17.3594	19.2742	17.3516	18.2196	19.7405
UID301	O94759	O94759	TRPM2_HUMAN	TRPM2	Transient receptor potential cation channel subfamily M member 2	15.829	15.5312	15.1413	15.8635	15.5363	14.9328	15.3488	15.6304	14.8385	15.5402	15.4093	15.5577	15.3066	15.7905	14.4965	15.5999			15.8515	15.8511	15.7785	13.84	15.9036	15.4913	14.9875	14.9826	15.3668	14.6802	15.1479	15.1761	15.485	15.0748	15.1984	15.4984	15.4065	15.3901	15.4553	15.0523	15.8394	15.2187	15.1444	15.0113	16.045	16.2428
UID302	O94776	O94776	MTA2_HUMAN	MTA2	Metastasis-associated protein MTA2	18.6406	18.6433	18.5579	18.2247	18.4305	18.4085	18.4654	19.1716	18.7197	18.462	18.9637	18.1537	18.1813	18.2152	17.7711	18.223	18.4165	18.3846	18.4634	18.0686	17.8222	17.9905	18.1485	18.6277	18.5189	18.5431	18.4463	18.2216	18.2494	18.3645	18.2795	18.6979	18.3065	18.6732	18.3906	18.4525	18.3493	18.4074	18.3634	18.5821	18.5449	18.4212	18.6462	18.3009
UID303	O94804	O94804	STK10_HUMAN	STK10	Serine/threonine-protein kinase 10	20.6212	20.689	20.6813	20.5842	20.4472	20.8341	20.3574	20.6843	20.6673	20.8279	20.2925	20.7593	20.6581	20.8803	20.4285	21.09	20.7637	20.7578	20.6361	20.6433	20.6798	20.6773	20.7223	20.8575	20.7082	20.9086	20.9022	20.9322	20.8458	20.9402	20.8598	20.8825	21.0573	20.9341	20.9732	20.9998	20.9223	20.894	20.9138	20.8853	20.4697	20.63	20.692	20.513
UID304	O94819	O94819	KBTBB_HUMAN	KBTBD11	Kelch repeat and BTB domain-containing protein 11	17.9489	17.9871	17.7079	16.9102	17.1824	17.9581	17.2323	18.0741	17.7155	18.0621	17.6488	17.8407	18.046	17.8484	17.3576	16.8215	17.2994	17.2239	17.3469	17.1828	17.3847	16.9247	17.3813	17.8084	17.6177	17.8367	18.3187	18.1986	18.1306	18.36	17.8421	18.1272	17.9649	17.9187	17.766	17.7296	18.0223	17.8574	18.0174	17.9463	17.9824	17.2937	17.4195	17.4368
UID305	O94826	O94826	TOM70_HUMAN	TOMM70	Mitochondrial import receptor subunit TOM70	17.5301	16.7353	17.2458	17.7028	17.7442	17.2786	17.8166	16.9857	17.2302	17.2232	17.6096	17.3554	17.2244	17.2124	16.8157	17.4993	17.4827	17.0683	17.399	17.1635	17.3398	16.5209	16.8215	17.4626	17.2748	17.225	17.291	16.8137	16.8985	17.1924	17.3149	17.1111	17.1911	17.2444	17.1555	17.2093	17.2131	17.0984	16.8776	17.1872	17.0339	17.3682	17.4794	17.4951
UID306	O94855	O94855	SC24D_HUMAN	SEC24D	Protein transport protein Sec24D	16.5919	16.7617	17.4669	17.6219	17.7106	16.8985	18.4566	17.4457	17.552	17.4214	18.0022	17.3384	17.0619	17.0035	16.3999	16.116	16.1955	16.79	16.6839	15.9421	15.8688	16.516	16.174	16.418	16.221	17.0401	17.1104	17.0268	17.0506	16.8588	17.0276	17.1504	17.1019	16.9121	16.4731	17.1469	17.2109	16.8989	17.1384	16.9926	17.2543	16.5005	17.2725	17.2119
UID307	O94874	O94874	UFL1_HUMAN	UFL1	E3 UFM1-protein ligase 1	18.6459	18.5511	18.4569	18.4129	18.3608	18.6479	18.753	18.5551	18.7559	18.7021	19.073	18.4971	18.5724	18.4641	17.9321	18.4359	18.419	18.3328	18.5097	18.339	18.2344	18.0842	18.1493	18.5307	18.762	18.6233	18.67	18.2951	18.4247	18.515	18.3937	18.6138	18.4822	18.5458	18.5953	18.4133	18.4268	18.6431	18.5206	18.6685	18.4515	18.2829	18.489	18.578
UID308	O94886	O94886	CSCL1_HUMAN	TMEM63A	CSC1-like protein 1	18.737	19.098	18.8794	18.4326	18.3352	18.4944	18.2782	18.7473	18.1874	19.0454	18.1056	18.5286	18.4109	18.9381	17.5147	18.3008	19.3114	18.7039	18.6513	18.7077	18.6789	17.9958	18.1796	18.4886	18.426	18.523	18.6698	18.6357	18.6471	18.1376	18.6679	17.6337	18.3886	18.8031	18.491	18.4213	18.581	18.7173	18.5292	18.2585	18.4913	18.4491	18.4355	18.4196
UID309	O94888	O94888	UBXN7_HUMAN	UBXN7	UBX domain-containing protein 7	17.395	17.2724	17.3214	17.4664	17.6189	17.5634	17.5821	17.3942	17.5226	17.3541	17.5894	17.249	17.2573	17.345	17.7208	17.5677	17.1295	17.3315	17.568	17.7173	17.8088	17.51	17.3973	17.5134	17.4656	17.3931	17.5061	17.3787	17.2801	17.5911	17.4598	17.3002	17.4898	17.4036	17.2269	17.4212	17.4161	17.365	17.6292	17.533	17.4911	17.1583	17.3743	17.637
UID310	O94903	O94903	PLPHP_HUMAN	PLPBP	Pyridoxal phosphate homeostasis protein	19.0824	18.9771	19.1949	19.3977	19.3366	19.4624	19.2931	19.4199	19.5005	18.7447	19.1802	19.2775	19.3298	19.0679	19.3206	19.0083	18.861	19.0807	18.8475	19.0928	18.7357	19.4558	18.7114	19.2537	18.9784	19.3518	19.2697	19.5949	19.6325	19.581	19.7292	19.4577	19.6817	18.8918	19.293	19.4229	19.3079	19.5128	19.5622	19.2721	19.0943	19.1716	19.2691	19.025
UID311	O94905	O94905	ERLN2_HUMAN	ERLIN2	Erlin-2	18.4103	17.7257	17.6365	17.9162	17.9848	18.0866	18.1718	17.9545	18.2979	18.1629	18.1754	18.0752	18.1973	18.521	17.0404	17.0315	18.117	18.0219	17.8309	18.1018	18.0333		17.4196	17.8811	18.0935	17.7613	17.752	18.093	18.0939	18.0337	17.9568	18.0899	17.8383	17.9351	17.9562	17.9031	17.8669	17.949	18.0395	18.0786	17.3312	17.3232	17.5407	17.7539
UID312	O94906	O94906	PRP6_HUMAN	PRPF6	Pre-mRNA-processing factor 6	17.6613	17.9259	17.6224	17.5935	17.7832	17.6602	17.8442	18.0008	17.6943	17.2211	18.1212	17.5214	17.5917	17.4584	17.3645	16.6238	17.4019	17.1796	17.7054	17.3532	17.5583	17.398	17.294	17.5769	17.5138	17.5226	17.379	17.2081	17.2897	17.491	17.1944	17.2809	17.3445	17.3816	17.5541	17.3529	17.5968	17.7921	17.5347	17.6717	17.5863	17.7491	17.6695	17.7809
UID313	O94915	O94915	FRYL_HUMAN	FRYL	Protein furry homolog-like	17.2937	17.6658	17.797	17.7395	17.6006	17.8359	18.0001	17.9069	18.0679	17.9164	18.0489	17.8691	17.768	17.646	17.0992	17.2281	17.4184	17.0609	17.2754	17.0141	17.0421	17.1268	17.5573	17.7058	17.6456	17.9074	17.8588	17.6625	17.7367	17.7352	17.7594	17.8355	17.8791	17.8039	17.9199	17.8565	17.7675	17.9317	17.8839	17.8512	17.6881	17.1982	17.651	17.4972
UID314	O94973	O94973	AP2A2_HUMAN	AP2A2	AP-2 complex subunit alpha-2	17.5519	17.7478	17.5659	17.5219	17.3367	17.2309	17.0974	17.4182	17.3603	17.1745	17.1594	16.9268	16.944	17.4094	17.3481	17.3738	17.5315	17.1846	17.1181	17.4869	17.5164	17.2469	17.728	17.5474	17.3348	17.3797	17.3297	17.4248	17.4002	17.0558	17.6094	17.4553	17.3513	17.09	17.2939	17.2471	17.291	17.3275	17.2822	17.4421	17.3769	17.4351	17.281	17.5356
UID315	O94979	O94979	SC31A_HUMAN	SEC31A	Protein transport protein Sec31A	18.7037	18.7767	18.9429	18.9803	18.9946	18.9935	19.1489	19.008	19.1202	18.9976	19.3027	18.9605	18.8692	18.9351	18.2495	18.5015	18.6621	18.6421	18.6106	18.596	18.574	18.0898	18.4757	18.9254	18.7607	18.9965	18.9645	18.9409	18.8199	18.9481	18.8092	18.8102	18.8562	19.0247	18.725	18.9424	18.8129	18.8682	18.9262	18.9325	18.8991	18.7148	18.7671	18.8061
UID316	O95140	O95140	MFN2_HUMAN	MFN2	Mitofusin-2	15.568		16.1056	16.1199	16.2655	15.614	16.2854	15.9157	15.7253	15.7283	16.7888	16.0229	15.7241	16.0072	15.1893	15.3981	16.2464	15.8937	16.3655	15.6177	15.9245			15.7861	15.8154	15.3271	15.7919	15.9295	15.9132	15.6455	15.2343	15.6864	15.8374	16.0573	15.9712	15.9661	15.8429	15.7917	15.9742	15.9934	15.9408	16.4898	16.0589	16.2136
UID317	O95168	O95168	NDUB4_HUMAN	NDUFB4	NADH dehydrogenase [ubiquinone] 1 beta subcomplex subunit 4	18.1356	17.9322	18.1425	17.9745	18.1578	17.5838	18.0929	17.8273	17.7592	17.7156	18.4281	17.6534	17.3548	17.1505	17.1085	17.5461	17.7314	17.9804	17.8874	17.7508	17.6086	17.4409	17.2955	17.877	17.9461	17.8322	17.7505	17.239	17.3026	17.3679	17.4583	17.7587	17.573	17.3705	17.6395	17.53	17.5936	17.8194	17.722	17.9754	17.8699	18.0694	17.7575	17.6818
UID318	O95169	O95169	NDUB8_HUMAN	NDUFB8	NADH dehydrogenase [ubiquinone] 1 beta subcomplex subunit 8, mitochondrial	17.5218	17.385	17.0302	17.6783	17.7998	17.1225	17.353	17.1443	16.9754	16.4669		17.2509	17.2021	16.1046			17.4675			17.5222	17.2926	16.6528		17.5266	17.3042	16.7273	16.6216	16.9456	17.035	17.1843	16.8854	17.1507	17.1148			17.4765	17.3469	17.513	17.3254	17.6078	17.0047		15.9858	17.0566
UID319	O95197	O95197	RTN3_HUMAN	RTN3	Reticulon-3	21.1877	21.3906	21.5647	20.9327	20.9971	21.2551	21.4029	21.4666	21.317	21.4302	21.0459	21.5612	21.3784	21.2197	20.7567	21.0288	21.1719	20.941	21.133	20.7341	20.7677	20.298	20.8478	21.3507	21.5407	21.2245	21.2236	21.3164	21.2741	21.2358	21.3861	21.6635	21.2072	21.334	21.6721	21.1459	21.3716	21.4414	21.4215	21.4585	20.6852	20.9044	20.7172	21.1163
UID320	O95202	O95202	LETM1_HUMAN	LETM1	Mitochondrial proton/calcium exchanger protein	16.5733	16.7252	16.7813	16.8586	16.9498	16.3214	17.4752	16.4612	16.3785	16.3563	17.3281	16.1742	16.1255	16.2477	15.9367	16.3414	16.4608	15.4424	16.1596	16.1601	15.9636	14.9853	15.7503	16.2337	16.3434	16.1715	16.0265	15.8516	16.0156	16.1602	16.337	16.2109	16.3957	16.0752	16.343	16.2896	16.4715	16.5029	16.3861	16.8043	16.6603	16.7197	16.7816	16.7479
UID321	O95210	O95210	STBD1_HUMAN	STBD1	Starch-binding domain-containing protein 1	19.9094	19.6168	19.5502	18.8439	19.016	19.9884	19.5099	19.8688	20.0377	20.0085	20.163	20.3985	20.3153	20.6422	18.2337	20.3611	20.3753	19.2331	18.5252	19.1914	19.5011	18.4099	18.5714	20.5075	20.3365	19.3914	19.7452	20.2141	20.1507	20.2018	19.7407	20.1231	19.7663	19.7744	20.2456	19.787	19.8421	20.1167	20.239	20.2082	19.1074	18.7907	19.7289	19.2096
UID322	O95232	O95232	LC7L3_HUMAN	LUC7L3	Luc7-like protein 3	17.0531	16.7272	16.0311	16.8099	16.9626	16.5776	17.2954	16.8349	16.5517	16.4342	16.8443	17.1614	16.6596	16.9309		16.957	16.9204	16.6427	16.4788	17.2177	17.1816	16.8117	16.9307	16.906	16.5821	16.279	16.7125	16.5539	16.6779	15.8862	16.7667	16.6242	16.4357	16.9759	16.6252	16.7358	17.1479	16.4104	16.9126	16.0382	16.6491	16.677	16.022	16.7933
UID323	O95248	O95248	MTMR5_HUMAN	SBF1	Myotubularin-related protein 5	17.0432	17.1158	17.0295	16.9579	16.7765	17.1513	16.5308	17.0927	17.0788	17.227	17.1558	16.9332	17.0219	17.0169	17.0669	17.1257	16.9618	17.3168	17.1812	17.433	17.2249	17.0255	16.9363	17.4939	17.6288	17.1705	17.4955	17.2139	17.3296	17.2594	16.8681	17.0221	17.1772	17.2537	17.4229	17.3344	17.3444	17.4723	17.1352	17.3413	16.6585	17.8852	17.2006	16.8727
UID324	O95273	O95273	CCDB1_HUMAN	CCNDBP1	Cyclin-D1-binding protein 1	16.3226	16.1514	16.1158	15.8885	16.1044	16.6296	17.076	17.1354	16.9331	16.4377	17.2816	16.4519	16.5338	16.488	17.2029	16.3656	15.7859	16.1243	16.4579	16.7819	16.3526	16.9719	16.9503	15.892	16.2343	16.4309	16.335	16.1502	15.7558	15.9179	16.7135	16.5976	16.4841	16.3736	16.1846	16.2189	16.2352	16.3508	16.6571	16.2598	16.6695	16.4677	16.7536	16.6491
UID325	O95292	O95292	VAPB_HUMAN	VAPB	Vesicle-associated membrane protein-associated protein B/C	18.066	18.0266	17.9354	17.5566	17.8714	17.5634	17.6602	17.5669	17.5028	17.5567	17.5969	17.9926	17.655	17.2288	17.8059	18.1341	18.0706	17.7906	17.9363	17.7625	17.8336	17.3835	18.0037	17.8358	17.9576	17.6582	17.7403	17.3493	17.37	17.7122	17.236	17.8252	17.5846	17.1407	17.7032	17.346	17.5918	17.8736	17.7618	17.8511	17.7579	18.0617	17.7353	18.0982
UID326	O95295	O95295	SNAPN_HUMAN	SNAPIN	SNARE-associated protein Snapin	18.1753	18.0585	18.0905	18.0462	17.9309	18.3929	18.1081	17.9943	17.833	17.8258	17.7581	18.2145	17.9633	18.0289	18.0899	17.5263	18.108	18.1078	17.9919	18.286	18.3271	17.8461	17.8257	17.9685	18.2045	18.0475	17.8912	18.2197	18.2735	18.1524	17.873	17.8565	17.909	17.8329	18.1392	18.3243	18.3472	18.44	18.36	18.4196	17.8026	17.9518	18.0612	18.2472
UID327	O95299	O95299	NDUAA_HUMAN	NDUFA10	NADH dehydrogenase [ubiquinone] 1 alpha subcomplex subunit 10, mitochondrial	17.8049	17.2851	17.6416	17.7103	17.6122	17.3487	17.722	17.3333	17.3991	16.8912	18.0447	17.3302	17.4287	16.798	16.8904	17.1675	17.1705	17.3648	17.6106	17.3326	17.2847	16.9429	17.0627	17.6577	17.7021	17.4712	17.2773	17.3109	17.2153	17.3051	17.3225	17.5843	17.3992	17.0632	17.3019	17.5228	17.1864	17.4798	17.5498	17.6195	17.0828	17.6716	17.5095	17.4299
UID328	O95319	O95319	CELF2_HUMAN	CELF2	CUGBP Elav-like family member 2	18.8832	18.8268	18.8308	18.9007	18.7801	18.6952	18.8191	19.0131	18.6525	18.6025	18.6131	18.6937	18.6972	18.2439	18.4789	18.1756	18.5657	18.5436	18.973	18.8583	18.8156	18.5853	18.9229	18.5458	18.5269	18.5311	18.4452	18.7876	18.7818	18.6509	18.5766	18.4398	18.599	18.5312	18.2896	18.6143	18.5562	18.8974	18.8141	18.7812	18.9058	18.4976	18.713	19.0621
UID329	O95336	O95336	6PGL_HUMAN	PGLS	6-phosphogluconolactonase	21.7846	21.8652	21.8297	21.4986	21.5091	21.7694	21.0321	21.6964	21.5029	21.5316	21.3067	21.8495	21.8244	21.3628	22.1063	21.776	21.8635	21.8845	21.9658	21.8867	21.9081	22.0353	22.1134	21.5718	21.7068	21.7645	21.8471	21.8546	21.8902	21.6953	21.622	21.6554	21.7415	21.6356	21.7615	21.7416	21.8457	21.6364	21.8719	21.8758	22.2147	22.0046	21.8358	22.0308
UID330	O95347	O95347	SMC2_HUMAN	SMC2	Structural maintenance of chromosomes protein 2	18.3025	17.3707	18.2071	18.4871	18.4035	17.5235	18.6789	17.8592	17.8897	17.5084	18.8722	17.3299	17.2345	17.2971	17.5621		17.2844	17.5458	17.6882	18.2246	17.6689	17.9631	17.6438	17.5122	17.6444	17.2552	17.4567		16.7888		17.2521	16.8708	16.9786	17.5405	17.1348	16.8875	17.0473	16.5808	17.146	16.9584	17.7577	17.8107	18.0627	17.6699
UID331	O95352	O95352	ATG7_HUMAN	ATG7	Ubiquitin-like modifier-activating enzyme ATG7	19.5122	19.4144	19.6674	19.3837	19.3908	19.7645	19.1882	19.935	19.6102	19.4986	19.4384	19.7257	19.6685	19.4828	19.1736	18.856	19.3953	19.4966	19.5216	19.3698	19.3723	19.2535	19.4191	19.5762	19.4529	19.6194	19.4718	19.7738	19.7731	19.7975	19.683	19.616	19.8544	19.5177	19.7161	19.7176	19.7657	19.7361	19.7871	19.5314	19.9143	19.4855	19.5717	19.36
UID332	O95372	O95372	LYPA2_HUMAN	LYPLA2	Acyl-protein thioesterase 2	18.989	19.3677	19.2381	19.2849	19.477	19.0343	18.8941	19.4975	19.1706	18.6927	18.6585	19.2296	19.2755	18.7762	18.5541	19.005	19.2731	19.0166	19.2968	19.1447	19.0621	19.3205	19.3053	18.8824	18.7956	19.1094	19.0891	19.33	19.157	19.2671	19.2506	19.1764	19.0558	18.2553	18.8903	19.2129	19.1507	19.3178	19.242	19.4287	19.4125	19.3034	19.2661	19.1607
UID333	O95373	O95373	IPO7_HUMAN	IPO7	Importin-7	17.9795	18.2183	18.9327	18.6014	18.3796	18.3422	18.4657	18.4202	18.4235	18.2996	19.1178	18.4166	18.3914	18.5205	18.617	17.2841	18.3872	18.75	17.8527	18.5319	18.5518	17.8307	18.2431	19.1586	18.8736	18.7942	18.5502	17.9461	18.1294	17.9501	18.228	18.0901	18.1861	18.1754	18.7697	18.3856	18.4952	18.1101	18.1338	18.4691	18.5179	19.0328	18.2498	17.9964
UID334	O95379	O95379	TFIP8_HUMAN	TNFAIP8	Tumor necrosis factor alpha-induced protein 8	18.8928	18.6494	17.9453	19.1022	18.6959	18.4478	17.929	18.5227	19.0413	18.5295	17.794	18.7562	18.7305	18.7571	19.3254	19.2472	18.4839	17.915	18.909	18.4536	18.2122	18.7961	18.8297	18.6247	18.6102	18.4673	18.6965	18.6911	18.4511	18.3115	18.3759	18.62	18.8004	18.7423	18.3054	18.955	18.9198	19.042	18.8478	18.9901	18.7654	18.5589	18.3649	19.2251
UID335	O95394	O95394	AGM1_HUMAN	PGM3	Phosphoacetylglucosamine mutase	15.6694	16.4223	16.4989	16.5552	16.3139	16.9041	16.5613	16.9113	17.3587	16.7515	16.8993	16.4881	16.602	16.7858	16.5019	16.7652	16.374	16.5718	16.3289	16.6719	16.6868	17.0359	16.6694	16.8784	16.4788	17.1182	17.222	17.1256	17.189	17.2735	17.3433	16.902	17.0755	16.6916	17.0504	17.2498	16.9758	17.115	17.1168	16.4694	17.2505	16.9157	16.3424	16.4065
UID336	O95400	O95400	CD2B2_HUMAN	CD2BP2	CD2 antigen cytoplasmic tail-binding protein 2	15.0902			16.0628	15.9387	15.6523	16.0849	16.3719	15.8653	15.5367	16.9673			15.2647				15.2826				14.8765		15.5941	15.4804	15.4307			15.962		15.3721	15.4049	15.1704			15.6557	15.9544	15.8677	15.6438	16.0637	15.0087		14.7714	14.7022
UID337	O95425	O95425	SVIL_HUMAN	SVIL	Supervillin	18.0792	17.8561	17.8265	17.6473	17.581	18.0046	17.7613	18.0213	17.9547	18.1789	17.5756	17.8411	17.974	18.3371	17.5484	17.8457	18.0393	17.9917	17.9746	17.6915	17.6936	17.8504	17.5898	18.1315	18.216	17.712	18.242	18.1306	18.0848	18.0409	17.7674	17.8807	18.0316	18.1585	17.9318	18.2627	18.2052	18.2135	18.1834	18.2722	17.7842	17.3329	17.7909	17.9885
UID338	O95433	O95433	AHSA1_HUMAN	AHSA1	Activator of 90 kDa heat shock protein ATPase homolog 1	18.4448	18.6514	18.6526	18.9825	19.0378	18.8194	19.6984	18.9855	19.0713	18.7925	19.3066	18.667	18.8386	18.7135	17.9848	17.8894	18.4336	18.4895	18.3556	18.2223	18.3179	17.5813	18.2442	18.5186	18.6563	18.5262	18.4921	18.4649	18.4974	18.4116	18.8016	18.5426	18.5477	18.7437	18.4835	18.3996	18.3411	18.3874	18.3146	18.6096	18.5251	18.4601	18.5749	18.6123
UID339	O95466	O95466	FMNL1_HUMAN	FMNL1	Formin-like protein 1	21.0122	20.8355	20.8966	20.5358	20.5472	21.0686	20.3865	20.7636	20.7034	21.1179	20.1792	20.9248	20.9443	21.0202	20.4797	21.0268	20.9234	21.0801	20.719	21.0209	20.9013	20.7662	20.8617	21.153	21.1058	21.2123	21.1719	21.1789	21.101	21.2154	21.2189	21.1761	21.2351	21.1273	21.1435	21.2321	21.2492	21.0994	21.2436	21.1553	20.6531	20.7023	20.6912	20.5402
UID340	O95479	O95479	G6PE_HUMAN	H6PD	GDH/6PGL endoplasmic bifunctional protein	19.4047	18.947	18.6854	18.5896	18.6586	18.7069	18.8098	19.2747	19.1088	18.2902	19.0946	18.3724	18.4746	18.5677	18.6838	18.3529	19.3146	18.3791	18.871	18.5392	18.5243	18.2068	18.8746	18.3528	18.7103	18.2683	18.1139	18.7178	18.7232	18.3121	18.2022	18.7131	18.2975	18.3379	18.214	18.2873	18.3155	17.9555	18.7031	18.6277	18.9216	18.1743	19.1193	19.055
UID341	O95486	O95486	SC24A_HUMAN	SEC24A	Protein transport protein Sec24A	16.3039	16.5962	16.4091	17.2513	17.4497	16.4965	17.6881	16.957	17.0606	16.0732	17.4056	16.7343	16.2585	16.8934	16.576	15.989	16.2422	16.0484	16.1778	16.5673	16.1367	16.6215	16.3062	16.3941	16.1619	16.264	16.1016	16.4875	16.5067	16.3818	16.5347	16.5645	16.2926	16.3713	16.3907	16.458	16.7827	16.3097	16.6561	16.5047	16.7729	16.9041	16.7404	16.8438
UID342	O95487	O95487	SC24B_HUMAN	SEC24B	Protein transport protein Sec24B	17.6722	17.6403	17.7611	17.3585	17.1345	17.4262	17.5214	17.8914	17.6012	17.6904	17.3352	17.5344	17.6111	17.626	17.3233	17.7258	17.1573	17.3181	17.4579	17.2574	17.05	17.3904	17.7836	17.4502	17.2441	17.4607	17.6336	17.4827	17.4586	17.5317	17.2445	17.4539	17.5507	17.2815	17.222	17.528	17.6819	17.6688	17.5462	17.6884	17.3317	16.8266	17.5459	17.1789
UID343	O95497	O95497	VNN1_HUMAN	VNN1	Pantetheinase	19.7774	18.3108	18.9305	21.2307	21.1748	20.5768	20.0463	18.809	21.4948	21.6001	19.8311	19.5538	19.5723	19.621	21.1643	20.7091	19.0895	20.9578	22.3341	21.0287	21.0394	20.7097	17.0451	17.9768	19.9915	20.1171	20.4029	19.8726	19.9241	19.845	20.6746	18.8719	20.4331	19.0845	20.7104	20.9007	20.92	19.1688	20.1616	20.6207	21.5833	19.7805	20.974	21.6694
UID344	O95498	O95498	VNN2_HUMAN	VNN2	Vascular non-inflammatory molecule 2	21.4704	20.5863	19.2536	20.5216	20.5054	20.5877	19.9504	19.1621	19.5823	20.1569	19.2422	19.628	19.4543	20.6812	20.1953	20.8435	21.2507	20.3121	18.6849	18.8636	19.4453	18.5618	21.0036	20.691	20.3391	20.5572	20.5929	20.6635	20.5521	19.5495	20.8228	21.0931	20.7208	20.5315	20.2576	20.0495	20.3052	20.1077	20.4596	20.3001	19.6831	19.1828	18.8011	20.1462
UID345	O95544	O95544	NADK_HUMAN	NADK	NAD kinase	19.2489	19.3885	19.709	19.4804	19.5296	19.5145	18.8937	19.3693	19.1141	19.9242	18.6261	19.4573	19.3299	19.6844	19.3517	19.5377	19.8485	19.6373	19.4782	19.8302	19.8445	19.4937	19.8288	19.5256	19.4097	19.2715	19.6523	19.8531	19.9233	19.64	19.5847	19.8486	19.5923	19.5418	19.5742	19.6355	19.7337	19.4308	19.3725	19.534	19.2974	19.4136	19.2825	19.195
UID346	O95571	O95571	ETHE1_HUMAN	ETHE1	Persulfide dioxygenase ETHE1, mitochondrial	20.5322	20.6236	20.4894	20.6543	20.8067	20.3193	20.8939	20.6014	20.658	20.4362	20.4951	20.5939	20.7099	20.3015	20.0562	20.6552	20.928	20.2294	20.6814	20.1078	19.9218	20.2634	20.1567	20.3989	20.2346	20.2523	20.3098	20.5761	20.5179	20.227	20.6476	20.5148	20.3676	19.6756	20.0658	20.1905	20.2253	20.2395	20.3493	20.3915	20.3911	20.0637	20.4839	20.6374
UID347	O95573	O95573	ACSL3_HUMAN	ACSL3	Long-chain-fatty-acid--CoA ligase 3	18.2115	18.2008	17.7642	18.0553	18.082	17.5688	18.1179	18.146	17.8943	17.6257	17.6641	18.0071	18.193	17.9496	17.5999	17.1286	18.1794	17.5629	18.3662	18.1398	18.1751	17.5598	17.7166	18.2511	18.2136	17.7061	17.9432	17.7731	17.8566	17.7083	17.9634	17.6642	17.8518	17.8839	17.8974	17.6816	17.8589	17.7429	17.8213	17.9543	18.0466	17.8756	17.7738	17.6918
UID348	O95630	O95630	STABP_HUMAN	STAMBP	STAM-binding protein	17.0884	17.1954	17.5847	17.5879	17.6205	17.325	17.3481	17.3504	16.7958	17.0582	17.2942	17.4881	17.5863	17.5405	17.1678	16.0746	17.4124	17.4825	17.2586	17.1395	17.471	18.0724	17.7607	17.432	17.7791	17.3901	17.4864	17.3801	17.3205	16.73	17.2902	17.267	17.0707	17.1403	17.6923	17.2947	17.1473	17.2897	17.28	17.6161	17.1951	17.419	17.6891	17.5376
UID349	O95671	O95671	ASML_HUMAN	ASMTL	Probable bifunctional dTTP/UTP pyrophosphatase/methyltransferase protein	16.077	15.0174	16.5964	17.3676	17.4453	16.5592	16.2407	16.6484	16.235	15.0375	16.2447	16.6181	16.4925	16.0233	17.124	16.9049	16.386	16.9932	16.3996	16.5567	15.2666	16.8919	16.5187	16.2638	16.7704	17.0148	16.1868	17.0401	17.0152	17.0732	16.6624	16.9703	16.8104	16.0828	16.8589	17.1202	17.1407	16.9137	16.7728	17.1894	16.5994	17.3835	16.8252	16.1585
UID350	O95685	O95685	PPR3D_HUMAN	PPP1R3D	Protein phosphatase 1 regulatory subunit 3D	19.2828	19.2522	19.113	19.4646	19.4597	19.2737	19.7427	19.3158	19.4964	19.4302	19.4324	19.4756	19.2691	19.262	18.2309	19.142	19.0132	18.9375	19.1275	18.6571	18.4666	18.6544	18.7357	18.8578	18.8747	19.0718	19.2033	19.3861	19.3734	18.9959	19.1213	19.2257	19.2813	18.8255	18.71	19.0706	19.122	19.1478	19.057	19.2163	19.1177	18.8904	19.2113	19.122
UID351	O95716	O95716	RAB3D_HUMAN	RAB3D	Ras-related protein Rab-3D	21.9816	21.7172	21.1774	21.4129	21.3879	21.5012	20.9116	21.1108	21.0604	21.4713	21.0019	21.2057	21.3057	21.5838	21.4407	21.9952	21.6362	21.6369	21.6025	21.6007	21.506	20.804	21.3457	21.1259	21.4483	21.1852	21.3521	21.4769	21.5329	21.638	21.3382	21.4028	21.4491	21.6137	21.2987	21.3117	21.3579	21.1114	21.3945	21.3397	21.3468	21.1087	21.2926	21.3372
UID352	O95721	O95721	SNP29_HUMAN	SNAP29	Synaptosomal-associated protein 29	17.0207	17.8674	18.058	17.9563	18.0013	17.9937	18.3849	18.2541	18.1088	17.9782	18.122	18.054	18.083	18.2731	16.8443	17.7351	17.7122	17.054	17.9217	18.0265	17.7463	17.8546	17.7227	17.8572	17.9698	17.6729	17.9315	18.071	18.1341	17.879	17.8971	17.8847	17.8929	17.9618	17.8244	18.1987	18.1599	18.2229	18.0219	18.0928	17.3143	17.6065	17.7972	18.1003
UID353	O95747	O95747	OXSR1_HUMAN	OXSR1	Serine/threonine-protein kinase OSR1	21.0254	21.226	21.2349	21.1742	21.1265	21.3644	20.9619	21.14	21.2125	21.4611	21.0628	21.4941	21.4757	21.5361	21.0657	20.941	21.1237	21.0148	21.1083	20.9764	20.9704	20.9018	20.6675	21.502	21.3932	21.3153	21.5914	21.2947	21.2749	21.445	21.4036	21.2828	21.5097	21.466	21.2231	21.6349	21.6205	21.4792	21.3713	21.4991	21.0197	20.6031	20.8772	21.0832
UID354	O95749	O95749	GGPPS_HUMAN	GGPS1	Geranylgeranyl pyrophosphate synthase	17.6149	17.8116	17.8815	17.2097	17.4539	18.3185	17.5019	17.9855	18.2083	18.1064	17.686	18.0087	18.0262	17.7604	17.6885	17.3978	17.8949	18.017	17.8442	17.6661	17.567	17.5108	18.1577	17.6234	17.5256	17.7888	18.1007	18.0629	18.0723	17.8177	18.2344	17.9043	18.1997	18.2527	18.0668	17.9848	17.9479	18.13	18.1233	18.1364	18.2293	17.9019	18.2361	17.8066
UID355	O95757	O95757	HS74L_HUMAN	HSPA4L	Heat shock 70 kDa protein 4L	17.2452	17.2312	18.0112	17.8885	17.9997	17.6554	18.2174	17.6593	18.0416	17.3828	17.7959	17.7228	17.6088	17.5823	16.8173	17.1073	17.5048	17.3308	17.5956	17.494	17.5055	16.6441	17.5768	17.1331	17.1057	16.9875	17.4636	17.401	17.4146	17.4455	17.6343	17.447	17.2836	17.426	17.281	17.4942	17.5794	17.4692	17.2618	17.4672	17.8003	16.8815	17.7522	18.0229
UID356	O95758	O95758	PTBP3_HUMAN	PTBP3	Polypyrimidine tract-binding protein 3	18.5493	18.3484	18.5479	18.0449	18.2062	18.3555	18.3064	18.7275	18.4905	18.2316	18.1092	18.4149	18.3435	18.0801	17.8164	17.8901	18.3202	18.2916	18.2186	18.3894	18.5092	18.2364	18.2571	18.4165	18.3327	18.4013	18.3701	18.4893	18.4949	18.3308	18.3717	18.4203	18.4749	18.0859	18.3828	18.1815	18.4217	18.6354	18.5037	18.4755	18.4473	18.0712	18.351	18.484
UID357	O95777	O95777	LSM8_HUMAN	LSM8	U6 snRNA-associated Sm-like protein LSm8	19.929	19.6854	19.5299	19.7044	19.6058	19.4442	18.7063	19.4675	19.5253	19.3315	19.6282	19.3478	19.4471	19.4382	19.9123	19.6619	19.6628	19.7241	19.8627	19.657	19.6874	19.3556	19.8474	19.3413	19.5757	19.4969	19.3593	19.3442	19.3775	19.439	19.5455	19.3894	19.5117	19.6921	19.5086	19.027	19.0767	19.2987	19.2745	19.2201	19.6482	19.2529	19.7382	19.4817
UID358	O95782	O95782	AP2A1_HUMAN	AP2A1	AP-2 complex subunit alpha-1	19.9992	19.9263	20.1201	19.8591	19.7937	19.7973	19.5251	19.6774	19.683	19.6687	19.7196	19.8555	19.8683	19.3898	20.1119	19.9703	19.8063	19.9305	19.8927	19.9012	19.997	20.0279	19.992	20.0471	20.0435	19.8196	19.8158	19.8903	19.8134	19.7659	19.7365	19.7297	19.7435	19.5104	19.7985	19.7453	19.7659	19.8471	19.7882	19.8839	19.8492	20.0701	19.786	20.0145
UID359	O95786	O95786	DDX58_HUMAN	DDX58	Antiviral innate immune response receptor RIG-I	17.482	17.0663	17.9652	17.0139	17.1531	17.8165	16.5265	16.145	16.7418	17.9141	16.3968	17.6134	17.6315	17.2118	17.7647	16.9706	17.3385	17.2272	17.5511	17.4049	17.324	18.2065	17.4636	17.7483	17.0337	17.7622	17.6789	17.7177	17.8729	17.726	17.5089	16.9917	17.6171	17.4113	17.9501	17.5489	17.6193	17.4098	17.3095	17.7813	17.2143	18.1387	17.2835	16.9804
UID360	O95793	O95793	STAU1_HUMAN	STAU1	Double-stranded RNA-binding protein Staufen homolog 1	15.5225	16.3758	16.1003	16.1216	16.2385	15.8492	16.2936	16.352	16.0142	15.765	16.9902	15.5467	15.8043	16.0463	16.3863	15.4379	15.3647	15.8941		16.0867				15.607	15.8463	15.7271	15.234	15.3514	15.295	15.3241	15.6546	15.8555	15.9466	14.992	15.4333	16.0672	15.9215	15.8655	15.8954	15.8935	16.1563	15.8443	16.0593	16.2746
UID361	O95810	O95810	CAVN2_HUMAN	CAVIN2	Caveolae-associated protein 2	15.991	18.2677	18.5605	17.9865	17.9585	15.4491	17.2081	15.8949	15.8852	14.6908	18.6053	19.556	19.5171	15.5082	17.1323			16.2317				16.3364		15.9131	18.2108	17.0268	16.0459	15.7511	16.0005	16.2408		14.7389	16.1281	17.9022	17.8291	15.8517	16.3226	17.3995	15.4496	18.0285	18.1067	20.2131	19.2568	17.4639
UID362	O95819	O95819	M4K4_HUMAN	MAP4K4	Mitogen-activated protein kinase kinase kinase kinase 4	17.4515	17.2088	17.5517	17.3888	17.6454	17.8652	17.3851	17.6227	17.4601	17.7001	16.8387	17.7264	17.584	17.8895	16.8863	17.3034	17.5075	17.4604	16.9976	17.0249	17.0537	17.374	17.2977	17.5384	17.4026	17.5187	17.4683	17.7457	17.6023	17.6976	17.0258	17.5669	17.9107	17.7785	17.4665	17.807	17.8577	17.6732	17.6535	17.7692	17.2638	17.2865	17.6732	17.4133
UID363	O95825	O95825	QORL1_HUMAN	CRYZL1	Quinone oxidoreductase-like protein 1	17.2936	17.4744	17.361	17.0247	16.9001	16.9918	16.5009	17.0929	16.7828	16.5191	16.9414	16.8605	17.1155	17.004	17.1709		17.2518	17.12	17.8095	16.8871	16.6248	17.3356	17.2853	17.0856	16.9607	17.1097	16.7317	16.9431	16.9087	16.5875	16.7652	17.1787	16.8104	17.4165	17.3084	16.8573	16.6278	16.5924	16.82	17.0219	17.5728	16.7536	17.4183	16.3953
UID364	O95831	O95831	AIFM1_HUMAN	AIFM1	Apoptosis-inducing factor 1, mitochondrial	18.2704	18.2346	18.0579	18.4639	18.5886	17.9144	18.7202	18.0404	17.9775	18.0473	18.5865	18.265	18.3354	18.1287	17.9921	18.2707	18.1925	18.0353	17.9507	17.7966	17.9384	17.9393	17.8797	18.285	18.3676	17.8777	17.9087	17.9087	18.0261	17.9749	17.8712	17.8349	17.8456	17.9645	17.9813	17.9218	17.9502	17.9795	18.2309	18.2065	17.766	17.9216	17.9316	18.153
UID365	O95834	O95834	EMAL2_HUMAN	EML2	Echinoderm microtubule-associated protein-like 2	18.5062	18.7965	19.0148	19.2585	19.2929	19.0391	18.9609	18.8006	18.724	18.999	18.6713	18.86	18.8891	19.0374	18.4148	19.0397	18.8566	18.6953	18.2401	18.9622	18.8483	18.2909	18.4751	18.8674	18.6694	18.9699	19.1094	19.1363	19.2725	18.8717	18.8156	19.0763	19.139	18.9439	19.2204	18.8921	18.8818	18.9024	18.9814	19.1609	19.0166	18.977	19.0773	18.6577
UID366	O95861	O95861	BPNT1_HUMAN	BPNT1	3'(2'),5'-bisphosphate nucleotidase 1	18.1525	18.2874	18.6824	18.3525	18.3481	18.398	18.0644	18.0955	18.2455	18.5537	17.831	18.4668	18.4399	18.3952	17.8242	18.2633	18.3477	18.5821	18.7944	18.6407	18.6706	18.586	18.5731	18.357	18.2291	18.2599	18.3099	18.5324	18.5213	18.4442	18.4827	18.4176	18.4007	18.3022	18.2824	18.5615	18.6055	18.6805	18.5518	18.5726	18.8637	18.4699	18.578	18.5055
UID367	O95865	O95865	DDAH2_HUMAN	DDAH2	N(G),N(G)-dimethylarginine dimethylaminohydrolase 2	16.6993	16.8753	17.621	18.0843	18.0492	17.2114	18.8202	17.3068	17.9563	17.138	18.1713	17.7176	17.6031	17.4592	17.8389	17.6694	17.2154	17.3626	17.4588	17.8166	17.5226	17.9363	17.3874	17.2715	17.5706	17.5311	17.4912	17.9513	17.8533	17.7802	17.51	17.6332	17.4933	17.5181	18.0549	17.8463	17.62	17.8013	17.5288	17.5393	17.8475	17.5029	17.8544	16.981
UID368	O95870	O95870	ABHGA_HUMAN	ABHD16A	Phosphatidylserine lipase ABHD16A	18.2675	17.9292	18.0271	17.4506	17.1588	17.2582	17.3732	17.3642	17.6487	17.486	17.9082	17.7927	17.7797	17.0955	15.9405	17.2273	17.4568	17.3804	17.4861	16.5933	16.9486	16.8011	16.5904	17.8891	17.8423	17.5862	17.7347	17.191	17.2182	17.26	16.9989	17.3891	17.4923	17.7983	17.4839	16.9761	16.7259	17.3978	17.112	17.9788	17.5558	18.3284	18.1125	17.6245
UID369	O95881	O95881	TXD12_HUMAN	TXNDC12	Thioredoxin domain-containing protein 12	20.6992	20.0698	19.6797	20.1783	20.1773	19.8146	19.9945	19.9181	19.9845	19.7046	19.9774	19.3693	19.7211	19.5172	19.2213	20.3427	20.0701	19.9147	20.0652	20.0495	19.9329	19.187	19.5417	19.6636	19.8288	19.5015	19.6485	20.0279	20.0256	20.1428	19.7043	19.4524	19.8942	19.4366	19.7647	19.6309	19.8912	19.8961	19.6857	19.8325	19.346	19.7946	19.8492	20.0589
UID370	O95976	O95976	IGSF6_HUMAN	IGSF6	Immunoglobulin superfamily member 6	17.0165		16.6979	16.3153		16.8499	16.4161	16.7709	16.4521	16.4705	16.1083	16.5664	16.9884	16.9163		17.3621	17.1937	16.7369		17.0532	17.4592	16.2337	16.4146	16.4536	16.4936	16.7963	16.8736	16.8594	16.8943	16.5893	16.9114	16.5685	16.5619	16.7707	16.0705	17.1449	17.2311	16.9036	16.9114	16.8081	16.6512			16.0435
UID371	O95989	O95989	NUDT3_HUMAN	NUDT3	Diphosphoinositol polyphosphate phosphohydrolase 1	19.3356	19.0242	18.9108	18.147	18.276	18.952	17.9054	19.0226	19.0433	19.4341	18.845	18.9145	18.7523	19.377	18.5151	19.0024	19.2333	19.0923	19.2738	19.1098	19.2557	18.8716	18.8136	19.0145	18.7	18.8816	18.8056	19.2067	19.2209	18.9049	19.029	19.0955	19.2843	19.138	19.3484	18.8694	19.047	18.8166	18.9791	19.0616	19.5502	19.2035	19.4736	18.6186
UID372	O95999	O95999	BCL10_HUMAN	BCL10	B-cell lymphoma/leukemia 10	15.915	16.3717	16.9589	16.3899	16.2088	16.8575	16.3261	16.0799	16.9119	17.499	16.7439	16.7211	16.1474	17.1272				16.7629	15.4502		16.4869		16.6176	17.2615	16.9151	17.1072	17.3701	16.7716	16.7972	17.0493	16.7443	16.3453	16.8551	17.2891	17.1521	17.162	17.0749	17.16	16.788	16.9391	16.1074	16.6555	16.6801	16.356
UID373	O96000	O96000	NDUBA_HUMAN	NDUFB10	NADH dehydrogenase [ubiquinone] 1 beta subcomplex subunit 10	18.4442	18.5616	18.3911	18.5028	18.3893	18.0115	18.5949	18.3068	18.1632	17.668	19.0258	18.2409	18.2737	18.09	17.1934	17.5341	18.3105	18.0851	17.8594	18.0894	18.52	17.783	17.5494	18.3531	18.4717	18.3391	17.9442	18.0305	18.0877	18.202	18.1923	18.423	18.2683	18.377	18.2493	18.2301	18.2953	18.3491	18.4343	18.3957	18.0933	18.2176	18.088	18.0202
UID374	O96011	O96011	PX11B_HUMAN	PEX11B	Peroxisomal membrane protein 11B	17.671	17.4863	18.0126	16.9394	17.1737	17.7976	17.8841	17.6953	17.4018	17.6009	17.787	17.8258	17.9208	17.3347	16.3736	16.4959	17.6202	17.2697	17.3822	16.8414	16.7645	16.7885	16.8528	17.8596	17.8481	17.9642	17.8736	17.6538	17.794	17.8671	17.6447	18.1431	17.7256	17.2194	18.0243	17.844	17.845	17.981	17.993	18.0182	17.4429	17.4271	17.7064	16.6356
UID375	O96019	O96019	ACL6A_HUMAN	ACTL6A	Actin-like protein 6A	18.3758	18.1331	18.1249	18.2302	18.1625	18.4464	18.0996	18.436	18.4748	18.031	18.4919	18.1569	18.266	18.4168	17.8175	18.1223	18.1404	17.8932	18.1348	17.8844	17.8842	17.8192	17.8402	18.1282	18.0299	18.0467	18.0232	18.1438	18.193	18.2479	18.3086	18.1123	18.2639	18.0899	18.0296	18.1839	18.1533	18.2635	18.2729	18.2203	18.4092	17.9211	18.0833	18.3434
UID376	P00338	P00338	LDHA_HUMAN	LDHA	L-lactate dehydrogenase A chain	24.421	24.8108	24.9194	24.9012	24.8943	24.7509	25.0989	25.2415	24.7199	24.5578	24.1708	24.6929	24.8163	24.8003	24.3881	24.0757	24.5524	23.9413	24.3549	23.9987	23.9832	23.667	24.2757	24.4445	24.2748	24.2583	24.4631	24.8298	24.769	24.7403	24.6886	24.6921	24.6973	24.2935	24.4282	24.5012	24.4552	24.4301	24.6202	24.5632	24.8295	24.4766	24.4266	24.5086
UID377	P00352	P00352	AL1A1_HUMAN	ALDH1A1	Retinal dehydrogenase 1	17.3428	17.4533	19.7382	19.2908	19.3217	16.0562	15.9749	16.2665	15.6041	16.3529	18.7544	16.9384	16.5018	16.708	21.1932	19.2911	19.2886	20.7376	18.1548	20.6937	20.549	20.3753	20.7218	20.3443	20.7727	19.4625	18.8823	16.497	16.5258	16.1185	15.1764	15.2786	16.248	17.6604	18.2446	18.5049	18.5175	16.9821	16.5991	18.4977	18.2852	20.4948	18.439	19.1567
UID378	P00367	P49448;P00367	DHE3_HUMAN	GLUD1	Glutamate dehydrogenase 1, mitochondrial	19.378	19.3232	18.9153	19.3347	19.3828	18.9958	18.944	18.8391	18.9218	18.8761	19.3466	19.2383	19.0979	18.7089	19.0299	19.0424	19.1711	19.2728	18.7722	19.379	19.3734	19.2287	19.1218	19.4229	19.6458	19.0277	18.8609	19.0144	19.0209	19.1418	19.037	18.9304	18.98	18.8187	19.156	19.2202	19.2617	19.3597	19.2747	19.5317	18.8411	19.2741	18.8678	19.2012
UID379	P00387	P00387	NB5R3_HUMAN	CYB5R3	NADH-cytochrome b5 reductase 3	19.4444	19.5906	20.0077	19.5342	19.522	19.3072	19.5173	19.7006	19.1443	19.3574	19.2858	19.7403	19.8003	18.8416	19.2252	18.7035	19.6667	19.4753	19.1549	19.6278	19.6766	19.4642	19.3187	19.3877	19.5693	19.1119	18.8378	19.3464	19.4462	19.4815	19.4163	19.3535	19.0736	19.3099	19.209	19.3091	19.245	19.468	19.3648	19.6601	19.1638	19.8117	19.4756	19.2858
UID380	P00390	P00390	GSHR_HUMAN	GSR	Glutathione reductase, mitochondrial	21.5154	21.8631	21.917	21.711	21.764	21.6937	21.5169	21.9063	21.6355	21.9302	20.89	21.8304	21.829	21.6117	21.7644	21.3939	21.8291	21.7444	21.6972	21.9119	21.8203	21.6179	21.8623	21.9167	22.0231	21.8338	21.9899	22.1011	22.0734	22.0426	21.9199	22.0871	21.9154	21.6806	22.0281	21.8266	21.9711	21.8736	21.857	22.1187	21.8794	21.6017	21.6192	21.6013
UID381	P00403	P00403	COX2_HUMAN	MT-CO2	Cytochrome c oxidase subunit 2	22.3247	22.2131	22.123	22.0909	22.1726	21.7349	21.8951	21.8359	21.8383	21.8299	22.1574	21.9244	22.1306	21.9585	21.2294	21.2607	22.2142	21.9291	21.9969	22.0838	22.0314	21.7132	21.4608	21.907	22.0476	21.9256	21.6916	21.819	21.9045	21.8249	21.5308	21.6318	21.6277	21.7575	21.9099	21.8837	21.8904	22.036	21.8785	22.005	21.9068	21.8694	21.9194	21.7243
UID382	P00441	P00441	SODC_HUMAN	SOD1	Superoxide dismutase [Cu-Zn]	20.7258	19.8616	21.1839	20.8675	21.0896	21.0256	20.2141	19.9412	20.675	20.1383	20.7537	20.6185	20.521	20.2607	21.6549	21.5312	20.4881	21.4155	20.4522	21.3932	21.0021	21.0704	21.1173	21.7309	21.5734	21.0188	21.2125	20.3697	20.4025	20.2854	20.2273	19.8962	20.2224	20.8561	20.8714	21.378	21.3291	20.7489	19.9699	20.9538	20.8094	21.2544	21.1394	21.3428
UID383	P00488	P00488	F13A_HUMAN	F13A1	Coagulation factor XIII A chain	18.1402	20.1026	20.0926	19.7306	19.805	17.6962	19.0629	17.391	17.1427	17.6082	19.6332	21.2291	21.0639	17.9393	19.2582		16.0701	17.8037	16.7091	16.3024	16.4821	17.7852	16.7778	18.3032	19.5166	18.0693	18.038	18.1672	18.0212	17.9563	15.6227	17.2117	17.8826	19.4132	19.2569	17.8179	17.7517	18.6392	17.6032	19.1142	20.0825	21.7367	20.9517	19.9108
UID384	P00491	P00491	PNPH_HUMAN	PNP	Purine nucleoside phosphorylase	21.3911	22.102	21.4515	22.2108	22.089	22.7308	21.9	21.3345	21.7642	22.2602	21.8526	22.2127	22.2168	21.5787	21.9403	22.0447	22.2717	22.3822	21.5222	22.031	22.0787	21.6512	21.5385	22.1201	22.0779	21.7024	22.06	22.6485	22.5247	21.7035	22.8042	21.8754	21.8924	21.9034	21.5593	21.6027	21.5646	21.4649	21.6625	21.9452	21.4466	22.0542	21.7079	21.6228
UID385	P00492	P00492	HPRT_HUMAN	HPRT1	Hypoxanthine-guanine phosphoribosyltransferase	21.4248	21.4275	21.48	21.4571	21.4251	21.7868	21.2376	21.4814	21.6127	21.3228	21.4573	21.8213	21.7959	21.2918	22.286	21.436	21.4486	21.7601	21.7432	21.7871	21.7846	21.826	21.8529	22.0043	21.9498	21.6933	21.628	21.7301	21.6065	21.7446	21.4595	21.6035	21.508	21.4939	21.5336	21.6962	21.8116	21.7312	21.82	21.7239	21.8595	21.9806	21.7283	21.9552
UID386	P00505	P00505	AATM_HUMAN	GOT2	Aspartate aminotransferase, mitochondrial	19.2808	19.3079	19.2089	19.2556	19.3546	18.9297	19.2193	18.9421	19.1807	18.7763	19.5176	19.2967	19.2982	18.6397	18.5252	18.9636	19.165	19.2835	19.0903	19.1596	19.3059	18.9714	18.9196	19.2122	19.2896	19.0451	18.9062	18.9867	18.967	18.9877	19.1177	18.8321	18.9074	18.6897	18.8333	18.9299	19.02	19.2377	19.1371	19.2853	19.0219	19.0069	18.9062	18.9373
UID387	P00558	P00558	PGK1_HUMAN	PGK1	Phosphoglycerate kinase 1	24.2496	24.5744	24.2463	24.4198	24.4554	24.3623	24.0312	24.3719	24.3778	24.2599	23.9514	24.5676	24.5676	24.1166	24.5941	24.221	24.3669	24.4164	24.4208	24.3906	24.4688	24.5422	24.6784	24.2028	24.2065	24.3056	24.3207	24.4946	24.4017	24.465	24.2922	24.3258	24.399	24.0687	24.3413	24.4692	24.5423	24.529	24.4179	24.5016	24.6284	24.4624	24.3607	24.7134
UID388	P00568	P00568	KAD1_HUMAN	AK1	Adenylate kinase isoenzyme 1	18.0042	16.9857	19.7265	19.5083	19.4164	16.6342	16.6846	16.6701	15.6692	16.8576	18.7682	17.6342	17.6377	18.1678	21.1597	19.3276	18.8358	20.271	17.9545	20.3162	20.3342	20.7432	20.5334	20.3918	20.6914	19.8668	18.7962	16.9932	16.8656	15.8969				18.147	18.292	18.4511	18.5377	16.353	16.0044	17.788	18.3565	20.5886	19.0581	18.7809
UID389	P00738	P00738	HPT_HUMAN	HP	Haptoglobin	22.6609	22.3757	21.9439	22.65	22.6709	22.5746	22.2861	21.9356	22.3894	22.1166	21.0211	22.86	22.8987	22.2788	22.1894	23.202	22.9201	22.2701	22.8143	22.3197	22.2672	21.8547	22.4835	22.2014	22.1239	22.1083	22.1039	22.6956	22.4906	22.7076	22.1668	22.5871	22.4336	21.5945	22.4393	22.3079	22.3265	22.4089	22.7538	21.3204	22.4321	24.4515	22.312	22.7913
UID390	P00746	P00746	CFAD_HUMAN	CFD	Complement factor D	17.3996	19.8709		15.0039	15.457	19.9368	14.0347	20.0569	15.271		15.6944	19.4072	19.1864	20.4165		19.6775	19.9541		15.7307	16.2149	16.424	20.0368	16.0009	16.7638	19.7471	20.3642		19.9075	19.8516	19.9145	15.9702	20.0368	16.7886		20.1048	20.355	20.2833	16.4598	16.5179	17.3268		19.2256
UID391	P00813	P00813	ADA_HUMAN	ADA	Adenosine deaminase	17.7923	18.2861	17.6501	18.0658	18.0137	18.4117	17.7663	18.1036	18.4149	18.0164	17.8389	18.3799	18.2793	18.1518	18.1179	17.9437	18.1601	17.9592	18.0055	18.001	17.9359	17.7713	18.5423	18.3599	17.9865	17.6755	17.7691	18.0487	17.947	17.5485	18.195	18.195	18.2388	18.0653	17.9747	18.1177	18.1459	18.5308	18.5246	18.0931	18.5559	18.2024	18.1042	18.3138
UID392	P00915	P00915	CAH1_HUMAN	CA1	Carbonic anhydrase 1	23.8156	23.6801	25.7285	25.2812	25.2579	22.3654	21.4748	22.5926	20.7777	21.9562	24.9188	23.2298	23.0824	23.5422	27.46	25.7319	25.9389	26.793	24.4026	26.8688	26.9102	26.8466	26.626	26.6271	27.0709	25.6785	24.9732	23.3683	23.2301	21.7195	20.8635	20.8593	21.0131	22.4027	24.019	24.3251	24.3041	21.9412	21.1877	23.5494	24.5708	25.9869	24.344	25.0363
UID393	P00918	P00918	CAH2_HUMAN	CA2	Carbonic anhydrase 2	22.0722	21.7461	24.0089	23.1804	23.1672	20.5191	19.5135	20.8209	20.6222	20.2848	22.3827	21.307	21.348	21.635	25.0847	23.2126	23.4501	24.5538	22.4388	24.4437	24.5096	24.7366	24.3879	24.6883	24.982	23.528	23.0399	21.6616	21.6278	20.1867	19.65	19.4512	19.9745	21.193	21.8852	22.2307	22.0714	20.3562	19.8197	21.4861	22.215	24.6978	22.9464	21.8973
UID394	P01009	P01009	A1AT_HUMAN	SERPINA1	Alpha-1-antitrypsin	22.8409	22.9544	22.9206	23.1465	23.1691	22.3038	23.6002	22.2744	22.5755	22.9991	22.7139	22.8595	22.7357	23.2945	22.1093	22.0296	23.3163	22.4398	23.3454	22.3453	22.2026	22.4782	22.6177	22.952	22.7776	22.0943	22.4683	22.5292	22.4423	22.5669	22.7451	22.2865	22.4751	22.2809	22.4387	22.0534	22.0879	22.2189	22.5914	23.1716	22.6777	25.7119	22.7476	23.2415
UID395	P01011	P01011	AACT_HUMAN	SERPINA3	Alpha-1-antichymotrypsin	16.894	17.9488	17.5903	17.5908	17.8463	15.8856	17.6207	15.256	16.1476	18.2966	15.9667	16.589	16.8374	19.0568		16.7502	16.7368	15.9871	18.6175	15.9362	15.5029	15.684	16.176	16.9923	16.8432	15.5808	15.8448	15.7237	15.6456	15.3791	16.3275	15.7809	14.7183	16.1718	15.7594	14.7817	14.7944	15.7232	15.8602	16.3644	16.3831	22.6729	16.7584	17.7918
UID396	P01024	P01024	CO3_HUMAN	C3	Complement C3	17.4423	17.6719	18.2368	17.5692	17.7339	17.3613	17.7068	16.1446	17.2564	17.8665	16.7425	17.9686	17.8388	17.8896	17.4983	17.5679	16.6976	17.8339	18.195	17.3525	17.246	17.274	17.6199	17.7229	18.0888	17.4781	17.9102	17.191	17.2032	17.6888	17.3545	17.7653	17.4406	16.9757	17.1388	17.0993	17.3094	17.3863	17.71	17.7906	17.7719	23.8861	16.9933	17.3657
UID397	P01033	P01033	TIMP1_HUMAN	TIMP1	Metalloproteinase inhibitor 1	16.6376	17.7966	18.4164	18.1768	18.373		18.0646	16.4077	17.6831	17.6455	16.2494	17.0398	17.1008		18.2247		17.8855	17.3567	18.2344			16.8351		16.1301	17.4199	17.5295	17.1347	16.3711	16.3578	15.6952	17.954	18.7608	16.7088	17.4018		16.7594	16.4969	17.3707	17.2953	17.2937	17.3883	17.044	17.8898	17.6848
UID398	P01034	P01034	CYTC_HUMAN	CST3	Cystatin-C	18.859	17.7762	18.4773	19.1256	19.1481	16.9792	17.1783	18.013	16.8882	18.6443	16.8229	16.8486	16.8542	18.0315	17.3272	18.5594	19.1348		18.2222	19.8642	19.7114	17.1864	17.7627	17.5828		16.9382	19.3174	17.355	18.2247	17.104	17.4579	16.3223	17.2572		16.0054	17.0539	17.4808	16.9386	17.1094	16.9463	18.4361	17.8739		18.7442
UID399	P01040	P01040	CYTA_HUMAN	CSTA	Cystatin-A	18.9652	18.7254	20.1847	19.8426	19.447	19.87	20.4299	20.5193	20.1299	19.6883	19.2297	20.0107	20.0686	19.7482	19.1296	18.958	19.025	18.743	19.1539	18.7883	18.7708	18.986	19.3035	19.4838	19.0477	19.1203	19.7973	20.4278	20.4495	20.2513	20.7583	20.0579	20.1767	19.5059	19.6843	20.1734	20.068	19.3772	19.6905	19.4506	18.9343	18.7759	18.8358	19.6376
UID400	P01042	P01042	KNG1_HUMAN	KNG1	Kininogen-1	16.4284	17.3445	16.6314	15.3786	15.2515	15.6625			15.7689	16.5398		16.08	16.3857	16.8383	16.3685	16.6976	16.632	17.317	17.5266	16.549	16.8778	16.9879		16.6596	16.9956	16.5947	17.0074	15.845	15.6617	16.91	16.2697	16.6866	16.41	16.7419	16.3705	16.604	16.3484	16.2356	16.3633	17.0854	16.3252	21.6188	16.0348	16.4692
UID401	P01111	P01112;P01111	RASN_HUMAN	NRAS	GTPase NRas	17.9219	17.8305	18.0153	17.7789	17.9147	17.6782	17.6801	17.4032	18.0094	17.4548	17.5555	17.8961		18.0661	18.0866	18.2768	18.041	18.0889	18.1352	18.1148	17.7103	17.8246	17.4446	18.3446	18.2614	17.8374	18.1338	17.835	17.7527	17.6766	17.6278	17.8729	18.0496	17.2677	17.9548	18.2131	18.1841	17.5968	17.7978	18.2132	18.0351	18.4306	17.9681	18.1002
UID402	P01116	P01116	RASK_HUMAN	KRAS	GTPase KRas	18.4137	18.1045	18.3814	18.1741	18.2965	18.1383	18.3169	18.0524	18.141	18.1394	17.7757	18.3945	18.1695	18.0091	18.6647	18.5685	18.1275	18.282	18.3679	18.2321	18.2437	18.2632	18.297	18.3207	18.3049	18.3616	18.1917	18.3748	18.4974	18.1888	18.3743	18.2123	18.1567	17.5382	18.3157	18.5374	18.6482	18.4749	18.5247	18.2888	17.9763	18.1159	18.1873	18.4047
UID403	P01137	P01137	TGFB1_HUMAN	TGFB1	Transforming growth factor beta-1 proprotein	19.4037	19.554	19.0887	18.9722	19.142	18.2674	18.4124	18.2374	18.2783	18.5231	18.2961	19.0678	19.2349	17.9791	19.0466	18.4999	19.2277	18.8154	18.5491	18.571	18.7292	18.5978	18.7683	18.4846	18.314	18.3027	18.3668	18.5778	18.4887	18.3738	18.6533	18.2337	18.3196	18.5297	18.4273	18.1775	18.1855	18.1701	18.4839	18.5976	18.9392	19.7712	19.2791	19.1749
UID404	P01860	P01860	IGHG3_HUMAN	IGHG3	Immunoglobulin heavy constant gamma 3	16.2211								15.6194		16.1474	14.8096		15.1111		16.6396								15.8509		17.0188					16.0844	16.3754	16.3504		15.9401	15.9453	15.9477	16.1351		15.8664		22.9478		15.1953
UID405	P01876	P01876	IGHA1_HUMAN	IGHA1	Immunoglobulin heavy constant alpha 1	18.9498	19.7195	17.2156	17.9266	17.868	19.0077	17.554	17.5269	19.8188	19.5415	18.8844	19.2053	19.23	20.0767	18.7492	17.0808	17.3839	19.8237	18.6655	19.144	19.0862	19.1283	19.6018	19.2211	18.7292	18.9032	18.0356	18.8137	18.8342	19.9898	19.9432	20.1177	18.5946	18.0777	19.9944	18.6677	18.7287	18.9124	19.5266	18.3645	20.0973	26.2009	19.5312	19.0914
UID406	P01889	P01889	HLAB_HUMAN	HLA-B	HLA class I histocompatibility antigen, B alpha chain	18.5093		19.5286	19.5325	19.4692	18.7887		18.472	18.3325	18.7544	18.7519	19.3475		18.3955	18.9111	19.7264		19.3036		20.3481	20.4497	19.6016	18.9979		18.8196	19.0828	19.2767			18.7704	19.2298	18.7237	18.658	19.4815	19.1798	18.984	19.1627	19.0245	18.9223	19.0446	19.2076	19.2168	19.9018	19.1564
UID407	P01893	P01893	HLAH_HUMAN	HLA-H	Putative HLA class I histocompatibility antigen, alpha chain H	18.8555	19.5994	18.9723	18.6178	18.7643	19.3866	18.6534	17.2337		18.7203	18.6164	19.636		17.3018	18.1843	17.2537	17.9585	15.5941		17.4919	17.0152	14.5034	17.684	19.1903	18.6116	19.1351	18.4896	18.9968	18.9496		18.113	17.7635	19.6501			18.212	18.5906	19.0243	18.7025	19.3543	17.5561	17.5862	18.1226	18.2466
UID408	P02042	P02042	HBD_HUMAN	HBD	Hemoglobin subunit delta	22.8267	21.6831	24.0297	24.5183	24.3417	21.5644	20.0672	21.2822	19.7188	20.2156	23.1177	22.2163	22.2248	21.9622	26.2588	24.0299	24.4401	25.6018	22.8226	25.8339	25.7027	25.3375	25.6157	25.1046	25.666	24.7453	24.029	22.3752	22.1569	21.0746	20.7547	19.8158	20.318	21.9181	23.3148	23.709	23.6597	21.6974	21.2284	22.9666	23.2387	25.8267	23.8981	23.8722
UID409	P02545	P02545	LMNA_HUMAN	LMNA	Prelamin-A/C	15.8259	16.2056	15.9102	16.2506	16.2424	16.1478	15.4701		15.6886	15.603	16.3985	16.689	16.3112		17.4619	16.473	15.9629	16.6053		18.5792	18.632	18.1942	17.6073	17.5458	18.2495	17.8362		15.387	14.7313	17.9613	17.5394	16.742	16.6422	18.1976	17.5323	17.0943	17.2264	18.9846	17.7753	17.7674	16.3618	16.9291		15.6989
UID410	P02549	P02549	SPTA1_HUMAN	SPTA1	Spectrin alpha chain, erythrocytic 1	20.8414	20.3893	22.5049	22.0939	22.0587	19.2137	17.6515	19.3136	17.3624	19.8602	22.2911	19.7292	19.6649	19.8762	24.4148	22.8021	22.3288	23.4003	21.1434	23.5004	23.492	24.0683	23.7658	23.5259	23.7515	22.7565	21.7297	19.6736	19.6125	18.9761	17.6457	17.9105	18.3785	20.857	21.9047	21.6513	21.6537	20.4315	19.8995	21.712	20.9281	23.5578	21.6879	22.0311
UID411	P02647	P02647	APOA1_HUMAN	APOA1	Apolipoprotein A-I	18.8056	20.0151	19.0646	17.896	17.8921	18.586	16.5855	17.3702	18.2595	18.9895	17.5765	18.4074	18.4007	18.9889	19.5109	19.2101	19.3603	20.0563	20.0224	19.7031	19.7428	19.9151	19.764	19.3345	19.9458	19.4829	19.187	18.9589	19.0112	19.2521	19.8831	19.6915	19.4779	18.7218	19.0602	19.4237	19.3418	19.8048	19.4983	19.8237	18.7656	25.76	18.1649	18.4696
UID412	P02671	P02671	FIBA_HUMAN	FGA	Fibrinogen alpha chain	19.2343	20.5684	20.9664	20.38	20.4389	18.0953	19.7454	18.0601	18.1708	18.5773	20.4553	21.6695	21.5208	18.4702	19.6572	17.4514	16.953	18.962	18.1995	18.4647	18.3192	19.5504	17.8768	19.2929	20.4719	19.5119	19.0059	18.1718	18.1921	18.8345	17.9969	18.8976	19.0056	19.7004	19.4872	18.4873	18.2729	18.887	18.2995	20.6745	20.1338	25.0226	21.5745	20.2259
UID413	P02675	P02675	FIBB_HUMAN	FGB	Fibrinogen beta chain	20.0509	21.341	21.8477	20.8838	20.9938	19.4977	21.0489	19.248	19.1659	19.5166	21.4751	22.7586	22.857	19.2871	19.9714	17.9285	17.4528	19.4114	18.9339	19.0776	18.8126	19.4673	18.4048	20.3122	21.3832	20.4173	20.0534	19.5592	19.6351	19.7041	18.5957	19.818	19.9773	20.7786	20.7452	19.589	19.6234	20.0181	19.3946	21.7815	20.9462	25.7568	22.2913	20.7629
UID414	P02679	P02679	FIBG_HUMAN	FGG	Fibrinogen gamma chain	18.3969	20.0843	20.2346	19.702	19.7064	17.4403	19.4108	17.4518	17.4308	17.7871	19.6608	21.2854	21.117	17.5885	18.7082	16.7186	16.5538	18.1347	17.8093	17.7348	17.8666	18.8331	17.1659	18.5132	19.9631	18.6578	18.2105	17.8543	17.8306	17.7892	17.0087	18.0416	18.2353	19.0564	19.0596	17.8567	17.8238	18.374	17.7795	20.1858	19.7971	24.269	21.0263	19.6999
UID415	P02730	P02730	B3AT_HUMAN	SLC4A1	Band 3 anion transport protein	23.4513	23.0342	25.1627	24.5071	24.6531	22.0669	20.5358	22.1859	20.0664	22.6276	24.893	22.6044	22.4978	22.8313	26.6511	24.9561	24.8097	25.7603	23.7227	25.8195	25.9639	26.2659	26.0493	25.9118	26.2516	25.315	24.3085	22.4316	22.328	21.7668	20.578	20.6229	21.0286	23.4423	24.5297	24.2013	24.2499	23.117	22.707	24.3144	23.597	25.9822	24.2532	24.4537
UID416	P02749	P02749	APOH_HUMAN	APOH	Beta-2-glycoprotein 1	15.7216	17.3758	16.2262	15.5609	15.8656	16.6433	14.9031	15.1473	15.3331	15.1699	15.6507	16.7593	16.5502	15.1683	16.2296	16.4318	16.0193	16.7564	16.8818	16.9359	16.9028		16.2657	17.0947		17.0591	17.1669	16.4412	16.6289	16.9881	17.1575	17.2203	16.6353	14.4809	15.2935	17.1168	17.3019	16.7547	17.2523	16.9956	16.4292	22.5817	15.1318	16.7103
UID417	P02750	P02750	A2GL_HUMAN	LRG1	Leucine-rich alpha-2-glycoprotein	21.8481	21.1737	21.1	21.1566	21.1893	21.218	21.368	21.1474	21.3353	20.9516	21.1663	20.9704	21.1401	21.3236	21.0786	21.6977	21.6676	21.5381	21.6154	21.2748	21.3861	21.2572	21.3767	21.0398	20.9368	21.1954	21.0202	20.9834	20.9955	21.2226	21.1828	20.9027	21.2283	21.0574	20.9375	21.0743	20.9748	20.924	20.884	20.6752	21.0288	21.4434	21.0244	21.449
UID418	P02763	P02763	A1AG1_HUMAN	ORM1	Alpha-1-acid glycoprotein 1	22.3909	19.5023	21.2559	20.745	20.6914	21.9459	20.4196	21.2984	21.7832	21.4593	19.1457	21.3274	22.1013	22.2602	21.674	22.3748	21.6586	22.0163	22.0326	21.3975	21.6674	20.666	20.8077	21.8507	21.9245	21.8345	21.6131	22.2273	22.2985	22.3444	22.3398	21.9936	22.2901	21.2926	22.1358	21.8655	21.8525	20.8536	22.0616	21.6966	21.1813	22.4328	21.857	19.3604
UID419	P02766	P02766	TTHY_HUMAN	TTR	Transthyretin	17.8941	17.928	16.6472	16.27		17.8399	16.3404	17.8339	16.4392	16.7981	18.3328				17.8909	18.2232	18.778	18.8807	18.2293	19.2648	19.4759		17.958	18.2194	19.0518	17.5719	17.4357	18.2968	18.3592	18.4472	19.138	19.3328	18.0623	16.8817	18.3131	17.7277	17.931	18.3153	18.2577	18.7246	17.2674	21.6407	15.7277
UID420	P02768	P02768	ALBU_HUMAN	ALB	Albumin	23.3066	23.4299	22.9014	21.8827	21.9167	23.1958	22.0207	21.9391	22.5242	22.4176	22.2355	22.6375	22.6776	22.1054	23.2464	23.5061	23.1656	23.4466	23.4695	22.6919	22.7844	22.4617	22.8447	23.4992	23.6623	23.6959	23.0708	23.2133	23.1787	23.7518	23.694	24.2221	23.5993	22.1238	23.658	23.8509	23.8787	23.4481	23.5083	23.68	21.663	29.5578	22.0728	22.4581
UID421	P02775	P02775	CXCL7_HUMAN	PPBP	Platelet basic protein	21.5027	22.9233	22.6207	22.1891	22.3007	20.4661	21.4772	20.449	19.9875	19.1093	21.8968	23.5363	23.3851	19.171	21.6058	19.1266	19.4525	20.813	19.7814	19.526	19.6144	21.2436	19.8346	21.1714	22.3407	21.3715	20.7636	20.1871	20.0786	20.7821	18.3953	19.479	20.9493	21.3436	21.5918	19.8574	19.7909	21.2476	20.0948	22.2573	22.5126	23.7897	23.3056	22.8628
UID422	P02776	P02776	PLF4_HUMAN	PF4	Platelet factor 4	19.3397	20.8213	20.3983	19.8529	19.8272	18.1665	19.3396	18.1081	16.809	15.6404	19.8835	21.8614	21.9511	15.2713	18.5344			18.0045	16.6808	15.6389	15.7099	18.2362	16.4408	18.7818	19.835	18.9419	18.2327	18.1671	17.9056	19.0426	14.7687	17.0007	18.4299	18.4535	19.4076	17.6504	17.7045	19.3413	17.6509	20.4257	20.0166	21.5666	21.1162	20.4337
UID423	P02787	P02787	TRFE_HUMAN	TF	Serotransferrin	19.5148	20.2378	20.2078	18.6602	18.6177	19.785	18.2047	19.0886	19.7418	19.4465	18.3595	19.3877	19.4059	19.6006	19.6137	19.4854	19.6526	20.266	20.4217	19.3119	19.4582	19.6595	19.7035	20.2322	19.9303	19.8323	19.6596	20.1168	20.1526	20.5796	20.6685	20.5938	20.6853	18.9687	20.215	20.4718	20.4896	20.4837	20.2357	20.3902	19.1826	25.6957	18.9219	19.2389
UID424	P02788	P02788	TRFL_HUMAN	LTF	Lactotransferrin	28.2604	27.9576	27.5801	26.1082	26.1234	27.6592	26.4202	27.5821	27.8165	27.3994	26.1416	27.6215	27.5921	27.0721	26.9316	27.942	27.7896	27.6305	27.9662	27.6627	27.6394	27.2055	27.3613	27.7458	27.5406	27.8979	27.9664	28.0035	27.8958	27.8237	27.9664	27.8861	28.0042	27.2495	28.0261	27.9285	27.9075	27.8375	27.7889	27.7073	27.5361	27.4872	27.7332	27.2692
UID425	P02792	P02792	FRIL_HUMAN	FTL	Ferritin light chain	20.8145	19.5924	18.4259	21.6611	21.6336	19.8162	20.9139	17.8139	19.2826	20.5464	19.0979	20.0204	20.1279	20.3951	20.0332	20.1174	20.2266	19.9376	18.6505	20.7904	20.7198	20.1967	19.4254	19.1131	20.1666	19.6968	18.4348	19.9935	20.1028	20.7067	20.4366	19.8664	19.3946	19.2974	20.8698	19.6652	19.6673	20.5366	20.117	20.1914	19.6479	19.9917	19.267	20.6875
UID426	P02794	P02794	FRIH_HUMAN	FTH1	Ferritin heavy chain	21.0471	20.1312	18.7985	21.3332	21.3359	20.3131	21.7437	19.1462	21.1137	19.6716	19.7062	20.5697	20.3981	20.372	19.9425	19.7616	19.5849	19.4152	19.4104	19.8501	19.7676	19.2418	19.3857	19.1611	20.1005	19.6949	18.8902	19.3783	19.7578	20.0467	20.5978	19.8517	19.532	19.325	20.3666	19.5409	19.4397	20.3465	19.6668	20.0717	20.4269	19.5072	19.9496	20.5063
UID427	P04040	P04040	CATA_HUMAN	CAT	Catalase	23.4775	23.7574	23.9808	23.7254	23.735	23.8681	23.0746	23.3129	23.4612	23.5248	23.2298	23.9	23.896	23.3215	24.7288	23.6004	24.043	24.4696	23.4893	24.6055	24.5833	24.4888	24.6096	24.4912	24.662	24.0267	23.8679	23.919	23.8809	23.9524	23.9621	23.9008	23.7634	23.4916	24.1581	23.9236	23.956	23.7509	23.9522	23.8501	23.7268	24.5585	23.7093	23.9015
UID428	P04062	P04062	GLCM_HUMAN	GBA	Lysosomal acid glucosylceramidase	18.3182	18.2803	18.1111	19.2053	19.2228	17.9397	18.9102	18.3163	18.2581	18.6053	18.2219	18.458	18.2598	18.5141	18.4648	18.3907	18.5161	18.293	18.8633	18.1728	18.1278	17.9745	17.913	18.019	17.6656	17.6577	17.5852	18.3508	18.473	17.8424	18.9183	18.3395	18.2459	18.1875	17.8993	17.9213	17.7089	18.0594	17.932	17.2951	17.3606	17.7017	17.8467	18.0859
UID429	P04066	P04066	FUCO_HUMAN	FUCA1	Tissue alpha-L-fucosidase	18.2925	18.6369	18.2545	17.534	17.6677	18.3126	16.3015	18.2708	18.259	18.1464	18.1483	17.7681	17.4467	18.5994	17.9734	17.8478	18.306	18.626	18.7094	18.9342	18.6524	18.389	17.6018	18.0841	18.2128	17.885	18.183	18.4833	18.477	18.5502	17.9945	18.4493	18.3371	18.2932	18.7825	18.432	18.4714	19.0595	18.2621	18.4327	18.6555	17.7197	18.164	18.1516
UID430	P04075	P04075	ALDOA_HUMAN	ALDOA	Fructose-bisphosphate aldolase A	24.3309	24.5539	24.5029	24.6058	24.5975	24.3388	24.1249	24.3895	24.2909	24.2355	24.0717	24.3813	24.4462	24.1959	24.7356	24.4692	24.681	24.4974	24.5183	24.5855	24.6192	24.3536	24.6791	24.2484	24.2967	24.4144	24.3695	24.4128	24.4238	24.2434	24.3527	24.4592	24.3963	24.0016	24.3811	24.3078	24.3195	24.0619	24.3788	24.4018	24.6244	24.6082	24.4571	24.5358
UID431	P04080	P04080	CYTB_HUMAN	CSTB	Cystatin-B	18.8001	19.1166	20.0964	18.5705	18.6073	20.0214	20.3319	19.4038	19.0121	20.5214	17.2672	19.2038	18.7375	20.462	19.6248	19.4572	19.0974	19.1001	19.4929	18.9405	19.2123	19.4748	19.7059	19.1807	19.3957	19.6485	19.1568	18.9076	18.7766	20.1288	19.9239	19.9323	19.5487	20.129	19.1956	19.3429	19.4617	18.6432	19.5487	18.8511	17.7403	19.5414	19.0917	18.699
UID432	P04083	P04083	ANXA1_HUMAN	ANXA1	Annexin A1	24.842	24.9125	24.8652	24.5606	24.6136	25.0646	24.2309	24.9177	24.886	24.7946	24.5834	25.1202	25.0587	24.9439	24.7117	24.8796	24.877	24.8522	24.8731	24.968	24.8734	24.5392	24.9899	24.8266	24.7246	24.9803	25.022	25.0445	24.9616	25.1246	24.8811	24.8429	25.0712	24.8536	25.0404	25.0457	25.0197	25.094	24.9355	25.0101	25.1082	24.7444	24.9931	24.891
UID433	P04179	P04179	SODM_HUMAN	SOD2	Superoxide dismutase [Mn], mitochondrial	21.7651	21.9388	21.9944	21.4494	21.345	21.5642	22.5472	21.0724	21.5735	21.2875	20.1693	21.7494	21.6366	21.3839	20.8162	21.0581	21.8241	21.46	20.9607	21.1916	21.2674	20.5179	20.8262	21.1542	21.4623	21.3124	21.4006	21.191	21.3287	21.6536	21.6474	21.483	21.537	21.2294	21.5152	21.3721	21.2894	21.325	21.5419	21.445	21.1143	21.047	21.6953	21.1591
UID434	P04217	P04217	A1BG_HUMAN	A1BG	Alpha-1B-glycoprotein	18.0814	18.4296	18.0892	17.4974	17.1867	17.7357		16.2405	17.1112	17.6428	15.3386	17.0894	17.7488	17.9341	17.9025	18.1414	17.71	18.3771	18.3088	18.1257	18.1624	18.1415	18.4721	17.8712	18.4637	17.8655	18.0583	17.7164	17.8078	18.3868	18.7047	18.5993	17.7497	17.1416	17.2643	17.7082	17.6242	17.0453	18.4162	18.6628	17.9261	22.43	17.167	16.1594
UID435	P04264	P04264	K2C1_HUMAN	KRT1	Keratin, type II cytoskeletal 1	18.6931	22.9309	16.5774	17.8914	17.9055	17.1584	21.7585	20.1619	17.3477	21.2499	17.0517	20.8204	20.899	18.8678	20.2876	20.2445	19.1583	20.7435	18.6678	23.9818	24.0139	17.5639	17.2101	18.5408	20.5826	16.9572	19.8426	18.3662	18.5924	17.6996	18.4455	19.9422	20.6456	17.8857	20.0537	16.6338	16.8131	18.5789	18.8355	20.3676	20.0812	21.5174	18.1613	19.5655
UID436	P04275	P04275	VWF_HUMAN	VWF	von Willebrand factor	18.1058	17.7088	16.8477	17.115		16.0104	17.1359	15.9316			17.4924	18.4366	18.4146		17.69					18.0288		17.7637		16.672	17.6221	17.8015	17.3415	16.9533	16.3502	16.2922	17.4277	17.3443	17.2425	17.0663	17.5892			17.2117		17.1452	17.6649	19.731	18.3647	17.2953
UID437	P04406	P04406	G3P_HUMAN	GAPDH	Glyceraldehyde-3-phosphate dehydrogenase	27.3051	27.6482	27.7662	27.5818	27.5822	27.4286	27.359	27.6204	27.4496	27.4315	27.0499	27.6395	27.6248	27.391	27.461	27.5957	27.6505	27.3207	27.3606	27.4972	27.5176	27.2899	27.6424	27.2786	27.1629	27.3423	27.244	27.5851	27.5086	27.5912	27.5826	27.7603	27.5178	27.3318	27.3081	27.5209	27.5566	27.524	27.4455	27.303	27.6406	26.9435	27.3362	27.6326
UID438	P04424	P04424	ARLY_HUMAN	ASL	Argininosuccinate lyase	17.332	17.8558	18.1488	17.9515	17.8483	18.0197	17.7587	18.2209	17.8726	18.0418	17.8231	17.7857	17.9487	18.1469	17.8513	17.3856	17.8197	17.8111	17.8601	17.9033	17.9545	18.0904	17.9369	18.0355	17.9756	18.0892	18.2657	18.1763	18.2125	18.1003	18.1212	18.0358	18.0413	17.7682	18.073	17.9351	17.9232	17.923	18.0816	17.8185	17.9434	17.8678	18.1698	17.7652
UID439	P04439	P04439	HLAA_HUMAN	HLA-A	HLA class I histocompatibility antigen, A alpha chain	21.0553	20.8939	20.7027	20.3965	20.1459	20.5545	20.5943	20.2729	20.012	21.1978	21.0662	21.3124	21.2072	20.7006	20.2358	20.2161	21.0715	20.9623	19.7064	19.5728	19.4959	19.4652	20.1065	21.7607	21.0449	21.7948	21.0695	20.6172	20.5554	20.8822	21.1865	20.9897	21.3896	21.6956	21.3573	20.7339	20.6594	19.3838	21.0652	20.7554	20.6544	20.6245	20.6514	20.1047
UID440	P04632	P04632	CPNS1_HUMAN	CAPNS1	Calpain small subunit 1	21.3634	21.2752	21.6947	21.7185	21.7216	21.915	21.3151	21.2767	21.6084	21.7296	21.6218	21.8901	21.9225	21.7651	21.5133	21.3881	21.7241	21.7676	21.388	21.679	21.7553	21.1094	21.4555	21.9977	22.0471	21.9851	21.6876	21.736	21.828	21.8982	21.9359	21.7442	21.7437	21.4242	21.8303	21.9125	21.8725	21.6933	21.7832	21.7282	21.5118	21.8351	21.7215	21.5342
UID441	P04792	P04792	HSPB1_HUMAN	HSPB1	Heat shock protein beta-1	16.9474	17.901	19.1385	18.2687	18.3077		17.2689	13.6294	16.4144		18.3114	19.1058	19.0289	15.1488	18.5127	15.7449	17.9316	16.2371		17.6701	17.7783	17.1424	18.8676	19.1793	19.2677	15.8651	14.6524	14.9627	15.3557	15.1729		14.6633	16.4276	17.8469	18.1683	16.2965	16.5349	16.6735	16.4947	16.9309	17.1014	19.464	19.3603	17.4886
UID442	P04839	P04839	CY24B_HUMAN	CYBB	Cytochrome b-245 heavy chain	23.0759	23.0109	22.4739	22.417	22.3038	22.9047	22.3001	22.8529	22.8369	22.8152	22.5124	22.8989	22.6265	22.7887	22.2596	22.7715	22.8866	22.5711	22.8991	22.5964	22.7266	22.1565	22.1412	23.0552	22.7621	22.9604	23.0429	23.2759	23.1706	23.0997	22.9431	23.099	23.1793	22.5649	23.1905	23.0971	22.9923	23.2005	23.0086	23.068	22.4733	22.5564	22.6895	22.3496
UID443	P04843	P04843	RPN1_HUMAN	RPN1	Dolichyl-diphosphooligosaccharide--protein glycosyltransferase subunit 1	20.8802	20.5352	20.4603	20.4384	20.5173	20.5427	20.6789	20.5764	20.7559	20.5528	21.2278	20.4803	20.5768	20.395	19.9031	20.1828	20.7305	20.507	20.1772	20.2363	20.2923	19.8827	19.9831	20.2655	20.6603	20.4128	20.5132	20.354	20.4564	20.1873	20.4586	20.388	20.349	20.5578	20.401	20.2552	20.1608	20.4277	20.4697	20.4437	20.3749	20.3623	20.4847	20.4942
UID444	P04844	P04844	RPN2_HUMAN	RPN2	Dolichyl-diphosphooligosaccharide--protein glycosyltransferase subunit 2	19.1756	18.5668	18.6433	18.7068	18.8659	18.4791	19.2868	18.7334	18.9458	19.1877	19.6297	18.3389	18.473	19.1124	18.0866	18.5405	18.9995	18.5972	17.9919	18.0419	18.1372	17.4641	18.3052	18.3239	18.8074	18.347	18.4174	18.3885	18.4781	18.1789	18.6328	18.6643	18.5908	19.1854	18.4573	18.057	18.1014	17.9959	18.5013	18.4535	18.5215	18.4153	18.4878	18.4951
UID445	P04899	P04899	GNAI2_HUMAN	GNAI2	Guanine nucleotide-binding protein G(i) subunit alpha-2	23.949	23.481	23.2011	23.1605	23.07	23.4081	22.8864	23.0383	23.215	23.5069	22.6986	23.2574	23.3199	23.5906	23.4067	24.3593	23.8381	23.6413	23.7536	23.4953	23.5144	23.0297	23.5597	23.4831	23.2334	23.4563	23.1378	23.8297	23.6666	23.5155	23.7891	23.5893	23.6966	23.5293	23.4796	23.5495	23.5066	23.0137	23.4596	23.2703	23.1387	23.0176	23.4671	23.65
UID446	P04920	P04920	B3A2_HUMAN	SLC4A2	Anion exchange protein 2	17.3161		17.8248	16.6398	17.2681	18.0155	17.5392	17.1813	17.5568	17.8098	17.7003	17.1501	17.8093	18.0226			17.3145	17.2639	17.6619			18.5709	17.0838	17.4974	16.7734	17.2863	17.5037	17.857	17.6069	17.844	17.6944	17.6481	17.6336	17.7384	17.6628	17.9163	17.9996	17.8706	17.6837	17.3747	17.1286	17.3148		17.189
UID447	P05023	P05023	AT1A1_HUMAN	ATP1A1	Sodium/potassium-transporting ATPase subunit alpha-1	19.8933	19.5962	19.9979	19.7417	19.8578	19.3564	19.9912	19.77	20.007	19.5854	19.7502	19.5641	19.5621	19.6429	19.4267	19.9673	19.562	19.6584	20.2032	19.5213	19.3113	18.8381	19.4666	19.7351	19.8724	19.3167	19.4702	19.3774	19.3649	19.5482	19.6729	19.5457	19.4231	19.8343	19.9136	19.5488	19.6517	19.395	19.6277	19.6408	19.1642	19.574	19.4318	19.7985
UID448	P05067	P05067	A4_HUMAN	APP	Amyloid-beta precursor protein	16.9109	16.6182	17.0451	17.7439	17.4194	16.8582	17.5784	16.669	17.3084	17.1155	15.9679	17.5984	17.7572	16.3867	16.8196	17.1283		16.2507	16.3078	16.241		15.5878	16.0579	16.9638	16.623	16.1995	17.0237	16.4368	16.7713	17.3925	16.9879	17.0845	16.7479	16.8745	16.3946	16.8808	16.3254	16.1681	17.1954	17.1892	16.4878	17.1921	16.9205	17.3039
UID449	P05089	P05089	ARGI1_HUMAN	ARG1	Arginase-1	21.9699	22.2626	21.5512	21.6922	21.6878	21.9781	21.8919	22.2769	21.6599	22.0387	20.9119	21.8748	21.9144	21.8734	22.1043	21.9254	21.6998	21.9088	21.9308	22.0026	21.9936	21.5753	21.9018	21.6631	21.6038	21.5017	21.9119	21.7278	21.7281	22.0328	22.0344	21.835	21.7185	21.6321	21.6316	21.7867	21.7639	21.9935	21.801	21.6533	22.1531	21.2928	21.7969	21.1321
UID450	P05091	P05091	ALDH2_HUMAN	ALDH2	Aldehyde dehydrogenase, mitochondrial	19.9621	19.6764	19.5926	19.9855	20.1027	19.47	21.0713	20.2253	20.4056	19.6383	20.9921	19.1747	19.2524	20.3541	19.5789	19.7065	20.3456	19.8336	19.7455	19.448	19.666	19.3188	19.2484	19.1212	19.4184	19.5415	19.3684	19.7484	19.8034	19.4002	19.3838	19.4897	19.3838	18.7106	19.0977	19.1689	19.1341	19.2938	19.495	19.0333	19.6459	19.6364	19.6249	19.2278
UID451	P05106	P05106	ITB3_HUMAN	ITGB3	Integrin beta-3	17.3276	19.1578	19.247	18.9222	18.783	16.9026	18.3776	16.9936	16.6967	16.399	19.5827	20.7897	20.8872	15.6521	18.0212			16.868	15.4888	16.1574		16.7603		17.2484	18.871	18.5152	17.5228	17.3881	17.4014	17.6653		16.3672	17.7171	18.8394	19.0646	17.3213	17.2292	18.5678	16.9181	19.047	19.1577	21.0419	20.3719	18.6301
UID452	P05107	P05107	ITB2_HUMAN	ITGB2	Integrin beta-2	24.3009	24.0799	23.6172	23.6345	23.6255	23.3316	23.3897	23.3801	23.7536	23.6556	23.0774	23.9142	23.8656	23.5851	23.5268	24.3429	24.067	23.9352	24.2257	23.6864	23.6831	23.2302	23.6796	23.6921	23.7787	23.9308	23.9008	24.0738	24.0764	24.0602	24.0354	23.9574	24.1677	23.3676	24.0471	23.7849	23.8277	23.9135	23.906	23.9765	23.7864	23.671	23.8615	23.8854
UID453	P05109	P05109	S10A8_HUMAN	S100A8	Protein S100-A8	28.849	29.1697	28.7486	29.2171	29.2884	29.1039	28.91	28.6299	28.9786	29.1664	28.2068	29.1616	29.1715	29.2276	29.2172	29.383	28.8477	28.9255	29.2468	29.0471	29.104	28.9285	29.1385	28.6333	28.6635	28.8393	28.8736	28.9885	28.9776	28.7812	29.0273	29.1342	28.9516	28.7437	28.8041	29.0493	29.1097	29.0779	29.0662	29.0077	29.3541	28.9271	28.9754	29.2752
UID454	P05114	P05114	HMGN1_HUMAN	HMGN1	Non-histone chromosomal protein HMG-14	18.8404	18.4177	17.7526	19.0656	19.1741	18.1012	18.5918	18.501	18.6949	18.6395	18.3428	18.2653	18.5972	18.3463	17.8646	18.6035	19.3254	19.0402	19.1068	19.2496	18.8726	18.4105	19.1056	18.2266	18.2617	17.6597	18.3848	18.5109	18.3858	18.5576	18.8268	18.4921	18.4269	17.6222	18.6052	18.1169	18.2412	18.1363	18.3206	17.8685	18.5806	18.3013	18.546	19.0125
UID455	P05120	P05120	PAI2_HUMAN	SERPINB2	Plasminogen activator inhibitor 2	16.7922		15.4539	17.319	17.5794		17.4047		17.1207	16.053	17.314	16.7098	16.5633		17.7349	15.965	16.8809	16.9401		16.9145	17.1069	17.483	17.1516	17.3551	17.0657	17.7221		17.8288	17.7309	18.6523	17.0649	16.9919	15.9388	16.8639	18.4054	17.238	17.2274	17.8904	16.8356	18.429		17.7184	17.2241
UID456	P05141	P05141	ADT2_HUMAN	SLC25A5	ADP/ATP translocase 2	21.4935	21.3633	21.4701	21.6568	21.7049	21.1403	21.5771	21.4479	21.419	21.2961	21.7638	20.9949	21.0013	21.1738	20.7383	20.9069	21.4169	21.0693	21.2525	20.9641	20.9072	20.8298	20.7554	21.4424	21.3821	21.0943	21.1914	20.708	20.7444	21.1673	21.085	21.0106	21.0929	21.2316	20.9622	20.6469	20.6611	20.6081	20.9714	21.2409	21.1421	21.2875	21.1969	21.0698
UID457	P05155	P05155	IC1_HUMAN	SERPING1	Plasma protease C1 inhibitor	15.9539	17.4849	18.3335	16.4603	16.6179	15.663	16.2783		15.6072	17.4246		16.6978	16.7601	16.8806	15.9041		15.8216	16.4496	17.2555	16.3973	16.5529	15.48	15.6461	16.4021	16.1561	16.29		15.4939	15.4638		16.7014	16.4632	16.3158		15.1266	15.9364	16.153	16.0139	16.4777	16.3669	16.1693	22.5904	15.8843	16.3035
UID458	P05164	P05164	PERM_HUMAN	MPO	Myeloperoxidase	27.0918	27.0192	27.0151	26.447	26.4482	27.1759	26.5881	26.8783	26.9473	26.7141	26.6301	26.8421	26.93	26.7384	26.6918	26.8501	27.0553	26.7003	27.2104	27.2288	27.2478	26.4348	26.3949	26.8877	26.9315	26.7073	27.0539	26.6904	26.6192	26.6712	26.9508	27.155	27.0086	26.6227	27.1441	26.9072	26.9461	26.9539	26.8875	26.7292	26.9681	26.4641	27.0439	27.1539
UID459	P05186	P05186	PPBT_HUMAN	ALPL	Alkaline phosphatase, tissue-nonspecific isozyme	19.8442	19.5637	19.4265	19.7222	19.866	19.1655	22.0423	20.2228	20.4143	18.5951	20.1538	19.2232	19.2087	19.4556	18.5932	17.9456	18.4579	17.9245	18.0642	16.5422	17.1372	16.6716	18.2616	17.5761	19.3104	17.7295	15.5661	16.7169	16.4949	16.9687	18.2799	18.5434	16.5919	18.4293	17.8856	16.3201	16.343	17.4353	17.3504	17.8242	19.9449	17.9694	19.3526	19.1949
UID460	P05198	P05198	IF2A_HUMAN	EIF2S1	Eukaryotic translation initiation factor 2 subunit 1	19.0968	19.2121	19.6442	19.5937	19.5818	19.4464	19.941	19.613	19.5988	19.2651	19.7956	19.4566	19.6006	19.379	19.4159	19.2778	19.1356	19.0669	19.1762	18.944	19.0766	18.8517	19.3548	19.6491	19.4986	19.4037	19.371	19.4584	19.4182	19.3537	19.6138	19.5925	19.4893	19.4222	19.3649	19.4325	19.4554	19.281	19.3831	19.3571	19.2542	19.3339	19.2859	19.3412
UID461	P05204	P05204	HMGN2_HUMAN	HMGN2	Non-histone chromosomal protein HMG-17	19.7478	19.8316	19.6114	19.4645	19.5379	16.2423	18.106	18.4328	18.0459	18.0052	17.0153	18.5231	18.1432	17.541	19.8287	19.1568	19.7382	18.8208	19.8407	18.998	18.9669	19.878	19.9161	17.271	17.3848		18.0263	17.9434	16.868	18.0755	16.6177	17.7337	17.1217		17.9775	16.8273	17.7934	18.4819	18.2125	17.9133	19.1076	18.6082	18.9451	20.2345
UID462	P05362	P05362	ICAM1_HUMAN	ICAM1	Intercellular adhesion molecule 1	16.4535	16.6298	16.7251	15.4411	15.7247		17.3325		16.9293	16.7208	15.8313	16.8718	16.9525	16.5314			16.0592	16.1433	16.2779				15.3938	15.318	16.3073	16.0629	15.6671	15.988	15.5993	15.9132	16.5026	15.7542	16.6423	16.1451	16.7692	16.2388	16.3319	16.0606	16.9374	16.0275	15.9976	15.6637	17.5126	16.755
UID463	P05387	P05387	RLA2_HUMAN	RPLP2	60S acidic ribosomal protein P2	21.5945	21.4111	21.7019	21.8833	22.0509	21.6148	22.295	22.1879	21.9447	21.4788	22.7422	21.6416	21.51	21.3297	21.6022	21.3644	21.5491	21.5167	21.567	21.7827	21.7162	20.67	21.094	21.5989	21.8016	21.5377	21.5516	21.4365	21.3059	21.5032	21.3095	21.3697	21.36	21.5884	21.4967	21.4814	21.4576	21.6897	21.6188	21.6347	21.3893	21.4198	21.6285	21.6182
UID464	P05388	P05388	RLA0_HUMAN	RPLP0	60S acidic ribosomal protein P0	18.9852	19.2792	19.2126	19.3538	19.1565	19.138	19.3049	19.8247	19.422	18.8082	20.2113	18.9575	18.9281	18.5541	18.3079	18.5432	18.9889	18.992	19.137	18.8291	18.8306	18.9778	18.5426	19.1802	19.271	19.1522	19.0332	18.8141	18.823	18.7923	18.8017	18.8527	18.9906	18.8767	18.8992	18.8999	18.7628	19.1456	18.8446	19.1915	19.0178	19.0184	19.1539	18.5619
UID465	P05455	P05455	LA_HUMAN	SSB	Lupus La protein	19.5738	19.4359	19.3721	18.975	18.9988	19.5523	18.9454	19.4803	19.7422	19.54	20.1034	19.2539	19.3159	19.4973	19.1242	18.8628	19.2341	19.4752	19.38	19.3823	19.5343	19.0895	19.1615	19.5942	19.6173	19.7548	19.6174	19.3215	19.4617	19.5524	19.5745	19.4085	19.5081	19.6242	19.6786	19.4426	19.439	19.5527	19.4067	19.4903	19.3572	19.6926	19.6407	18.8844
UID466	P05556	P05556	ITB1_HUMAN	ITGB1	Integrin beta-1	18.5981	18.8239	19.2223	18.7772	18.8196	18.1625	18.6573	17.7152	18.7887	18.2631	19.2026	19.8797	19.8652	18.0189	18.839	18.3183	18.276	19.0401	18.645	18.7279	18.4678	18.5295	18.1348	18.6374	19.0146	18.7228	18.5646	18.0553	18.2121	18.5112	18.3031	18.5881	18.4408	18.8213	19.1626	18.5943	18.5736	18.5892	18.6934	18.9005	18.9512	20.0013	19.5289	18.9635
UID467	P05771	P05771	KPCB_HUMAN	PRKCB	Protein kinase C beta type	19.0233	19.4192	19.3952	19.1277	18.8885	18.9026	19.3849	19.1629	18.8051	19.75	18.5479	19.0828	19.037	19.5561	19.3361	19.1979	19.1216	19.3318	19.0316	18.82	18.5834	18.8879	19.2123	18.8226	19.0788	18.7322	18.2944	19.4404	19.4819	19.3955	18.9991	19.5385	19.4292	19.4622	19.0506	19.4485	19.2576	19.0119	18.8398	19.3531	19.1901	18.9986	19.208	19.252
UID468	P06132	P06132	DCUP_HUMAN	UROD	Uroporphyrinogen decarboxylase	17.3308	17.0335	18.0581	18.249	18.3266	17.3025	17.7683	17.7323	17.4517	16.6354	18.2065	17.6182	17.6608	16.4908	18.8579	17.8655	17.4178	18.5847	17.1004	18.1058	18.3943	18.2722	18.2262	18.5285	18.6118	18.1364	17.914	17.0641	17.0411	17.3645	16.8155	17.0142	17.1538	16.3344	17.3412	17.6684	17.5596	17.3766	17.0306	17.4456	17.5631	19.1785	18.2286	18.0202
UID469	P06280	P06280	AGAL_HUMAN	GLA	Alpha-galactosidase A	18.7786	18.5157	18.1863	17.8014	17.8376	18.0794	17.7487	18.4675	18.333	17.2546	17.8077	17.6804	17.4618	18.1679	17.9151	18.3161	18.8225	18.8093	19.0311	18.4435	18.2612	18.0568	17.7572	18.1082	18.1454	18.1628	17.672	18.169	18.3337	17.8926	18.7087	18.2852	18.7336	17.3756	18.4788	17.9461	17.8924	18.3244	17.7639	17.8781	18.4812	18.0368	17.8566	18.3683
UID470	P06396	P06396	GELS_HUMAN	GSN	Gelsolin	24.8521	25.1634	25.0125	24.4702	24.484	24.9669	24.258	25.2115	24.9549	24.9768	24.2881	24.9429	24.9722	24.8825	24.7218	24.9677	25.1266	24.9207	25.0301	24.7524	24.8016	24.609	24.9751	24.8169	24.9506	25.0156	24.9976	25.1809	25.1634	25.1821	25.0111	25.2486	25.1404	24.7769	25.2193	25.0027	25.0647	25.1393	25.0776	25.1326	25.2034	24.9494	24.9547	24.9186
UID471	P06454	P06454	PTMA_HUMAN	PTMA	Prothymosin alpha	23.0601	23.1185	23.2801	23.6127	23.5361	23.3426	23.7299	23.8582	23.7691	23.3941	24.0971	23.3706	23.2093	23.2549	22.6411	23.2801	23.2336	23.0708	22.9557	22.8113	22.8468	23.355	23.4294	22.9434	23.3054	22.9256	23.1563	23.1952	23.3193	23.142	23.2054	23.1173	23.0045	23.4026	23.1781	23.0841	23.3176	23.4635	23.3943	23.2162	23.0662	23.0345	23.3908	23.2011
UID472	P06576	P06576	ATPB_HUMAN	ATP5F1B	ATP synthase subunit beta, mitochondrial	21.7636	21.6724	21.2603	21.6139	21.6897	21.1353	21.7474	21.1345	21.2649	21.5191	21.7274	21.4945	21.4302	21.3625	21.009	21.7357	21.8341	21.4881	21.5317	21.4416	21.4484	20.9978	21.3273	21.3717	21.3658	21.2672	21.0126	21.1848	21.092	21.1485	21.1149	21.1794	21.204	21.3417	21.1755	21.2576	21.2859	21.268	21.3304	21.3714	21.3422	21.4461	21.3189	21.4887
UID473	P06702	P06702	S10A9_HUMAN	S100A9	Protein S100-A9	28.8735	28.6539	28.9389	29.0355	29.1144	28.9241	28.8327	28.5703	28.6367	29.1339	28.276	28.8933	28.7967	29.1335	28.9268	28.9333	28.8242	28.8456	28.7687	28.7495	28.9507	28.895	28.9354	28.6091	28.624	28.5873	28.7968	28.9349	28.8292	28.7914	29.0927	28.9014	28.7904	29.0284	28.4232	28.8209	28.9346	28.8225	28.9141	28.7138	28.8092	28.6324	28.8069	28.7181
UID474	P06703	P06703	S10A6_HUMAN	S100A6	Protein S100-A6	24.4308	24.4884	24.548	24.6528	24.6149	24.4495	23.8514	24.2199	24.4859	24.945	22.9699	24.7735	24.5902	24.6888	25.159	24.6597	24.7336	24.8266	24.4061	24.7525	24.7738	24.5932	24.969	24.2718	24.4572	24.7171	24.4441	24.75	24.6173	24.6103	24.7399	24.8808	24.8125	24.301	24.7373	24.686	24.7359	24.5932	24.7319	24.785	24.462	24.9974	24.2608	24.5427
UID475	P06730	P06730	IF4E_HUMAN	EIF4E	Eukaryotic translation initiation factor 4E	18.6864	18.6749	19.4708	18.8738	18.987	18.2354	19.2656	18.8376	18.453	18.7455	18.5157	18.3946	18.6748	18.1343	18.9901	18.3945	18.8949	18.826	18.845	18.6885	18.851	19.5626	19.1219	18.6011	18.814	18.5374	18.3334	18.5382	18.1648	18.238	18.6487	18.7537	18.456	18.4912	18.5863	18.2703	18.2896	18.2683	18.8451	18.4856	18.9102	19.5363	18.5844	18.8466
UID476	P06733	P06733	ENOA_HUMAN	ENO1	Alpha-enolase	26.0501	26.3251	26.0181	26.2772	26.2238	26.0759	25.6628	26.0526	26.0824	26.0265	25.7073	26.0965	26.123	25.9799	26.3244	26.009	26.2153	26.1584	26.2095	26.1721	26.2119	25.872	26.2565	25.8252	25.7953	25.9066	25.9408	26.0944	25.9783	25.9609	26.0461	26.0407	25.8791	25.9253	25.9046	26.035	26.0277	25.9894	25.9983	25.9459	26.2968	25.991	26.1091	26.2834
UID477	P06737	P06737	PYGL_HUMAN	PYGL	Glycogen phosphorylase, liver form	22.9363	23.0384	22.489	22.8998	22.9148	23.2483	22.3222	23.0032	22.6161	23.1386	21.6236	23.0119	22.9477	22.9594	22.8095	22.5444	23.0814	23.1223	22.8704	22.9861	23.0229	22.817	22.3224	23.0529	22.7126	23.1092	22.8917	23.2962	23.2804	23.3023	23.187	23.4912	23.3515	22.9636	23.0921	23.2637	23.202	23.2621	23.3766	23.0721	22.9341	22.5919	22.5723	22.578
UID478	P06744	P06744	G6PI_HUMAN	GPI	Glucose-6-phosphate isomerase	23.6495	23.8065	23.8651	23.87	23.8668	23.7606	23.6212	24.013	23.7359	23.9177	23.3538	23.8053	23.8586	23.8027	24.0943	23.7909	23.8644	23.72	23.9053	23.7628	23.8495	23.5045	24.0131	23.5531	23.5221	23.5812	23.6246	23.9599	23.8851	23.9201	23.8481	23.9357	23.7563	23.8098	23.6782	23.6795	23.7253	23.773	23.7581	23.7401	23.927	23.744	23.7299	23.879
UID479	P06748	P06748	NPM_HUMAN	NPM1	Nucleophosmin	21.4257	20.9681	20.9539	21.3843	21.3835	21.5349	21.5969	21.6259	21.6558	21.1142	21.7365	21.1974	21.3918	21.169	20.4583	20.8863	21.1331	21.0546	20.9019	20.6317	20.8113	20.459	21.0915	21.4056	21.6437	21.3689	21.138	21.0495	20.9987	21.3824	21.6391	21.3255	21.3571	21.4417	21.4642	20.8855	21.1209	21.2828	21.0137	21.5617	20.6032	20.865	21.0693	20.9563
UID480	P06753	P06753	TPM3_HUMAN	TPM3	Tropomyosin alpha-3 chain	22.3316	22.3308	22.6355	22.4189	22.5441	22.6379	22.5164	22.5206	22.6366	22.722	22.5153	22.6806	22.6956	22.5959	22.8564	22.5775	22.4703	22.3395	22.2266	22.5601	22.5292	22.0877	22.2455	22.8253	22.982	22.7553	22.6536	22.8099	22.7564	22.9081	22.738	22.7129	22.7921	22.5776	22.987	22.6807	22.7386	22.5334	22.6207	22.7617	22.0958	22.4643	22.244	22.3153
UID481	P06865	P06865	HEXA_HUMAN	HEXA	Beta-hexosaminidase subunit alpha	20.0315	19.7351	19.1198	18.652	18.6958	19.6854	18.8791	19.3545	19.7484	19.6385	20.0351	19.0888	19.1382	19.3525	19.2816	18.4232	19.8595	19.9751	19.6878	19.9196	19.9552	18.7897	18.9224	19.7794	19.7658	19.4895	19.5919	19.8465	19.8544	19.4228	19.3889	19.8071	19.4899	19.7322	19.8776	19.3219	19.1954	19.4719	19.4759	19.0471	19.4557	19.2025	19.0971	19.3927
UID482	P07099	P07099	HYEP_HUMAN	EPHX1	Epoxide hydrolase 1	18.632	18.3857	18.4211	17.1481	17.2638	18.3005	17.859	18.2841	18.4445	18.5781	18.5594	18.6118	18.6189	18.2058	17.0654	16.9367	17.8628	18.0787	17.6621	17.9538	17.9049	16.6053	17.4986	18.1627	18.3855	18.4535	18.5069	18.4251	18.3289	18.5923	18.414	18.3418	18.5106	18.1948	17.9481	18.0907	18.0788	18.0272	18.283	18.0642	18.2647	17.7567	17.9603	17.7397
UID483	P07108	P07108	ACBP_HUMAN	DBI	Acyl-CoA-binding protein	18.8065	19.1217	18.7212	19.0448	18.9686	18.5131	18.2254	18.5706	18.7219	19.4768	17.6621	19.0706	19.0428	19.8034	18.6697	17.5183	19.142	19.3991	18.9023	19.5641	19.5711	18.8125	18.938	18.0431	18.0745	17.9623	18.6687	18.489	18.3735	18.6218	18.7309	18.2787	18.4943	19.3851	18.8741	18.4396	18.6343	19.3274	18.4646	18.8122	19.1963	18.8451	18.2577	19.5918
UID484	P07195	P07195	LDHB_HUMAN	LDHB	L-lactate dehydrogenase B chain	21.7104	21.9689	22.095	22.1089	22.0452	21.8838	21.9152	21.8507	21.9488	21.9473	21.8545	22.0325	22.0751	21.8355	22.4193	21.7637	21.9397	22.1115	21.8374	22.1235	22.1131	22.0607	22.0586	22.2716	22.3795	21.9333	21.8484	21.8378	21.7304	21.9424	21.8925	21.9761	21.8206	21.8383	22.0308	21.8565	21.8913	22.0117	21.7994	22.1272	21.8561	22.2988	21.7074	22.0119
UID485	P07203	P07203	GPX1_HUMAN	GPX1	Glutathione peroxidase 1	19.3676	19.8642	19.8568	20.3828	20.3682	19.7384	19.5414	19.4251	19.6166	19.9689	19.5767	20.078	20.0711	19.2344	21.3495	19.8169	19.9971	20.5166	19.5209	20.8776	20.9565	21.0666	20.4602	20.5686	20.1857	20.4181	19.5038	19.8519	19.8725	19.9886	19.6566	19.8327	19.8541	19.5031	20.497	19.8925	19.7592	20.1335	19.8381	20.2325	19.9845	21.3496	19.8987	20.2903
UID486	P07237	P07237	PDIA1_HUMAN	P4HB	Protein disulfide-isomerase	24.0462	23.4797	23.1923	23.4772	23.5426	23.4302	23.6737	23.2956	23.6693	23.323	24.1948	23.3154	23.3045	23.3184	23.0186	23.4618	23.6303	23.3179	23.5673	23.2987	23.3733	22.5452	23.0391	23.1375	23.2275	23.093	23.1893	23.303	23.2871	23.2545	23.2732	23.0766	23.1996	23.174	23.1575	23.0862	23.1283	23.1031	23.2673	23.0484	23.3916	22.9639	23.4441	23.8363
UID487	P07305	P07305	H10_HUMAN	H1-0	Histone H1.0	22.954	22.9122	21.7344	20.1595	20.1666	23.1581	21.2344	22.9864	22.7791	22.0971	22.5107	22.7647	22.8067	23.3917	22.2671	23.4428	23.512	23.4638	22.7598	23.8459	23.8002	23.7934	22.0573	23.4531	22.5429	22.789	22.5664	22.1403	21.9841	22.701	22.5424	23.1382	23.2557	23.362	22.4443	22.7689	22.8387	23.24	22.9525	22.2366	22.1081	22.771	22.7771	22.0746
UID488	P07311	P07311	ACYP1_HUMAN	ACYP1	Acylphosphatase-1	17.0899	16.9491	17.4918	17.6548	17.7885	17.2904	16.8608	16.6188	17.0231	17.1636	17.1892	17.4231	17.1684	17.7076	17.3952	16.7698	17.223	17.9204	16.7956	17.4194	17.4389	17.2384	17.4716	17.4804	17.5158	17.3718	17.3972	17.213	17.2053	17.1452	16.8317	16.7967	17.2931	17.4318	17.5016	17.7761	17.8536	17.2124	17.2895	17.2656	17.2189	17.7402	16.9388	17.0766
UID489	P07332	P07332	FES_HUMAN	FES	Tyrosine-protein kinase Fes/Fps	19.7337	20.0159	19.9889	19.8984	19.9337	20.0249	19.795	20.0387	20.0647	19.9965	19.9417	19.6865	19.6083	19.9354	19.6505	19.6281	19.9777	19.6075	20.0915	19.7027	19.6774	18.9968	19.6162	19.6967	19.6328	19.9793	19.9488	20.0477	20.0678	20.2279	20.2041	20.0821	20.1506	19.615	20.0313	20.114	20.0164	20.0593	19.9108	20.0492	19.8145	19.5019	19.9855	19.9624
UID490	P07339	P07339	CATD_HUMAN	CTSD	Cathepsin D	22.1792	22.1433	21.2812	23.3474	23.3189	21.8006	23.2327	22.2264	21.4825	21.578	23.1531	21.7708	21.8324	21.3379	21.0656	20.833	22.2903	21.8854	22.5175	21.6438	21.5582	21.0851	20.9275	21.7682	22.31	21.5883	21.6852	21.7256	21.7208	21.3442	21.4529	21.8045	21.6959	21.9381	20.8672	21.4676	21.4059	20.8375	21.2884	21.8681	21.8684	21.9179	21.3791	21.9655
UID491	P07355	P07355;A6NMY6	ANXA2_HUMAN	ANXA2	Annexin A2	18.2406	19.2956	18.1363	19.8031	19.7382	18.6459	18.2372	15.6814	16.3939	17.6645	18.7721	19.3238	19.2383	15.247	19.3148	18.4914	17.3978	19.37	15.2549	19.8187	19.8081	19.6662	18.44	20.062	20.0878	19.6001	18.497	18.9315	18.8831	19.2756	18.8672	18.0772	18.3564	19.3207	19.8368	18.9824	18.9443	20.3888	19.5195	19.7957	18.3672	20.4121	17.8868	18.5376
UID492	P07359	P07359	GP1BA_HUMAN	GP1BA	Platelet glycoprotein Ib alpha chain	17.2585	18.7006	19.3285	17.9896	18.2127	16.2629	17.8621	16.3037			18.1018	19.321	19.3931	15.9648	17.3326			17.2569				16.5468		15.9643	18.3873	16.9732		16.1112	15.9811	16.8307		14.88	15.9931	17.9281	17.8216	15.5164	15.0404	16.9851	15.8333	18.0136	18.8702	20.3385	19.6266	17.9171
UID493	P07384	P07384	CAN1_HUMAN	CAPN1	Calpain-1 catalytic subunit	21.4814	21.4288	21.7384	21.4818	21.5327	21.706	21.2592	21.4897	21.5613	21.8	21.3696	21.8075	21.8214	21.73	21.7582	21.2275	21.6092	21.633	21.3666	21.6246	21.5103	21.0642	21.5809	21.964	22.0592	21.8057	21.6131	21.7254	21.7339	21.7664	21.6836	21.7189	21.7558	21.576	21.7645	21.6827	21.6415	21.556	21.629	21.6892	21.6547	21.6688	21.4161	21.3878
UID494	P07437	P07437	TBB5_HUMAN	TUBB	Tubulin beta chain	22.9865	23.2841	23.8872	23.7585	23.468	23.2939	23.3466	23.6837	23.3597	23.3773	23.9679	23.4013	23.5672	23.2177	22.3496	22.5336	23.5273	23.0294	22.8714	23.5627	23.6025	22.9567	23.0661	23.32	23.6675	23.4699	23.4375	23.614	23.5988	23.1283	23.4869	23.2447	23.3132	23.436	23.4806	23.3995	23.3356	23.5653	23.4041	23.5138	23.4222	23.0873	23.1054	22.8609
UID495	P07602	P07602	SAP_HUMAN	PSAP	Prosaposin	21.8328	20.5382	20.0976	21.4422	21.407	21.8712	21.9135	21.3524	21.9107	20.8687	21.6228	21.7557	21.6998	20.9193	20.1238	21.1159	20.3428	20.0996	21.2229	20.1825	20.2447	19.8174	19.944	21.2661	20.7433	21.3797	21.7605	21.7541	21.7689	21.7119	21.6238	21.8296	21.874	20.8036	21.4319	21.353	21.3176	21.3556	21.494	21.4615	20.4059	19.433	21.1011	21.1126
UID496	P07686	P07686	HEXB_HUMAN	HEXB	Beta-hexosaminidase subunit beta	19.9957	20.0829	19.8543	19.7199	19.7574	20.0455	19.7813	19.5448	20.0504	19.7366	19.8604	19.7632	19.7871	19.5305	20.0114	19.6652	19.88	20.1711	20.1203	20.1915	20.2534	19.3858	19.5114	19.994	20.1165	19.7349	20.1112	19.8714	19.8936	19.8901	19.6161	20.1885	19.3831	19.6369	20.1062	19.488	19.4735	19.5415	19.7813	19.6416	19.9744	19.7249	19.9874	19.864
UID497	P07737	P07737	PROF1_HUMAN	PFN1	Profilin-1	26.6237	26.806	25.9452	26.1898	26.0324	26.239	25.3049	26.0119	26.0781	26.3626	25.6508	26.4325	26.5082	26.2714	26.4038	26.4682	26.6305	26.485	26.5145	26.5937	26.4553	26.3424	26.2697	25.9753	25.9296	26.2031	26.2577	26.3089	26.1424	26.356	26.0632	26.1317	26.2438	26.2471	25.8697	26.2106	26.0908	26.4197	26.1297	26.1556	26.8035	26.5452	26.3142	26.3728
UID498	P07738	P07738	PMGE_HUMAN	BPGM	Bisphosphoglycerate mutase	17.719	17.11	19.6909	19.1997	19.3746	16.5221	15.4863	16.809	15.7206	16.2779	18.3291	16.8004	17.0136	17.7037	21.4397	18.9593	19.0131	20.3253	17.8318	20.6412	20.687	21.5202	20.6626	20.4221	20.889	19.1007	18.4047	17.1323	17.2227	16.2669	16.0668	15.802	15.8606	16.9533	18.4181	18.3904	18.3444	16.797	16.3066	18.094	17.9356	20.6347	18.7123	19.013
UID499	P07741	P07741	APT_HUMAN	APRT	Adenine phosphoribosyltransferase	20.7556	21.0783	20.6143	20.5852	20.7679	20.6761	20.1525	20.1629	20.4983	20.534	20.2803	20.9219	20.9462	20.4455	21.2842	21.0463	20.8459	20.9499	21.2332	21.0692	21.0388	21.0188	21.1836	20.3514	20.6912	20.7909	20.8368	20.6004	20.6009	20.6548	20.4738	20.4374	20.5327	20.5521	20.6218	20.5462	20.5198	20.6944	20.7794	20.7065	21.1564	21.257	21.0196	21.2461
UID500	P07814	P07814	SYEP_HUMAN	EPRS1	Bifunctional glutamate/proline--tRNA ligase	18.8991	18.9719	19.067	19.4861	19.5343	19.0716	19.3145	19.1338	19.0604	18.6079	19.086	18.9685	18.8577	18.832	18.759	18.6363	18.7916	18.6905	18.9247	18.6802	18.7881	18.5355	18.7342	18.7734	18.7227	18.8754	18.8865	18.9201	18.8755	18.9477	18.9974	18.9505	18.8767	18.7855	18.8071	18.8597	18.8129	18.9325	19.0175	18.8292	19.0241	18.8819	18.9429	19.1302
UID501	P07858	P07858	CATB_HUMAN	CTSB	Cathepsin B	18.4719	19.0886	19.1813	18.7534	18.7291	18.9269	18.4007	19.1012	18.4937	18.4112	18.3159	18.8619	18.6728	17.9041	16.4996	19.0369	17.263	19.271	18.6371	18.3738	18.3033	18.887	19.1751	17.7441	19.0779	18.9832	17.2917	19.2823	19.293	18.5167	18.6995	18.6103	18.8156	17.4055	19.0482	18.7982	18.6095	19.0574	19.0949	18.627	18.0181	19.0863	18.608	18.7861
UID502	P07900	P07900	HS90A_HUMAN	HSP90AA1	Heat shock protein HSP 90-alpha	22.2008	22.2966	22.4809	22.7219	22.7057	22.4554	22.9122	22.2871	22.6715	22.3013	22.4849	22.4915	22.5619	22.5201	22.4177	22.0316	22.295	22.0995	22.1715	22.1289	22.1784	21.8206	22.2785	22.1682	22.292	22.154	22.2081	22.3334	22.2412	22.2965	22.3171	22.289	22.2411	22.3257	22.3513	22.245	22.2406	22.241	22.2956	22.4349	22.3099	22.3256	22.4958	22.6709
UID503	P07902	P07902	GALT_HUMAN	GALT	Galactose-1-phosphate uridylyltransferase	18.0216	17.9716	17.5895	17.8451	17.7867	18.0649	17.115	18.0679	17.8761	17.8562	17.7824	17.9871	17.9899	17.8083	18.4773	17.8144	17.9422	18.0999	17.7642	17.9991	18.2697	18.3525	18.6538	17.9811	18.1087	17.8397	18.1108	18.0506	18.1475	17.9201	18.1249	18.1483	18.2033	17.9606	17.9974	18.1095	18.1469	18.0705	18.0102	18.0808	18.1378	18.6555	18.0647	18.2172
UID504	P07910	P07910	HNRPC_HUMAN	HNRNPC	Heterogeneous nuclear ribonucleoproteins C1/C2	22.0921	21.9232	21.3309	21.835	21.8745	21.7115	21.6957	21.5894	21.6543	21.8509	21.8353	21.5298	21.5353	21.8566	21.212	21.6532	21.6518	21.5711	21.7584	21.6715	21.6096	21.5041	21.2652	21.7916	21.8444	21.6462	21.692	21.51	21.5393	21.6869	21.4512	21.5061	21.6536	21.8673	21.4368	21.5743	21.4994	21.6013	21.4727	21.6076	21.6085	21.4619	21.2885	21.7192
UID505	P07919	P07919	QCR6_HUMAN	UQCRH	Cytochrome b-c1 complex subunit 6, mitochondrial	17.4522	16.5352	16.8368	17.6233	17.6731	17.7528	18.1608	17.2608	17.7998	17.1718	18.1928	17.7102	17.808	16.5945	17.5678	18.127	16.0842	16.8197	17.1787	17.2851	17.2432	17.1937	17.7239	17.5665	17.3141	17.5375	17.5221	17.6433	17.672	17.8309	17.7357	17.5196	17.7651	16.6212	17.4016	17.4827	17.5383	17.6475	17.6385	17.6793	16.73	17.4249	17.8017	17.3071
UID506	P07948	P07948	LYN_HUMAN	LYN	Tyrosine-protein kinase Lyn	20.9726	20.7515	20.6538	20.3823	20.4523	20.1331	20.7435	20.6216	20.6362	20.3153	20.0062	20.493	20.51	20.5295	20.1847	20.406	20.5976	20.4736	20.7484	20.2096	20.2697	20.0144	20.2664	20.4017	20.3962	20.1936	20.3057	20.3837	20.3143	20.3729	20.3815	20.4862	20.5653	20.2825	20.3952	20.3177	20.3588	20.6192	20.4412	20.4662	20.623	20.259	20.2673	20.6647
UID507	P07951	P07951	TPM2_HUMAN	TPM2	Tropomyosin beta chain	17.7631	18.5498	19.2119	19.2409	19.2123	16.8076	18.456	16.8965	17.4046		18.8624	19.2618	19.3163					18.7816			18.4778	18.6719		18.505	19.1831	18.562	17.6811	17.2667	17.0574	17.4739	17.8142		17.4271	18.2441	18.2965		17.8297	17.8226	17.5524	18.1425	18.0589	20.0909		18.6345
UID508	P07954	P07954	FUMH_HUMAN	FH	Fumarate hydratase, mitochondrial	18.3803	18.5634	18.9436	18.7149	18.7292	18.3998	18.7131	18.3508	18.437	18.4631	19.0475	18.7414	18.46	18.2498	18.4932	18.0586	18.5395	18.4322	18.5859	18.7202	18.7222	18.7692	18.0984	18.9718	19.041	18.4113	18.4553	18.3027	18.2445	18.43	18.1023	18.3832	18.2346	18.3023	18.3985	18.4915	18.4555	18.4492	18.4977	18.4962	18.2976	18.6845	18.4402	18.0614
UID509	P07996	P07996	TSP1_HUMAN	THBS1	Thrombospondin-1	19.8832	21.3453	21.5914	21.0115	21.0463	19.012	20.3913	19.1112	18.0309	18.0675	20.641	22.244	22.1539	18.2912	19.9965	16.4598	17.4314	19.6679	17.6659	17.7046	17.8384	19.3794	17.7492	19.6786	20.8013	19.7508	18.992	18.7639	18.752	19.2655	16.4593	17.5543	19.645	20.4761	20.1138	18.3439	18.4079	19.7989	18.5845	20.9922	21.1291	22.4324	21.7504	21.1096
UID510	P08133	P08133	ANXA6_HUMAN	ANXA6	Annexin A6	23.7097	23.8468	23.6843	23.6083	23.5929	23.9156	23.3313	23.6441	23.8426	23.8977	23.5625	23.4123	23.4093	23.8115	23.7453	23.872	23.7786	23.7641	23.5076	23.7664	23.7622	23.4125	23.6701	23.5693	23.509	23.6173	23.7235	23.9693	23.9024	23.8992	23.9022	23.7887	23.9514	23.8397	23.8389	23.7541	23.773	23.8504	23.8466	23.6234	24.0309	23.6106	23.9372	23.7257
UID511	P08174	P08174	DAF_HUMAN	CD55	Complement decay-accelerating factor	20.0465	19.3979	19.5453	19.5309	19.4165	19.9925	21.0704	20.4018	20.975	19.1556	20.8985	19.999	19.9415	19.0354	19.4594	19.7646	19.2833	19.2711	19.1845	18.9335	18.9734	18.0992	19.1652	19.958	19.6009	19.8289	19.6396	19.933	19.8213	19.8921	19.9002	19.9938	19.9642	18.9712	20.0058	19.6754	19.6754	19.6848	19.6238	19.7813	19.8419	18.7026	19.935	19.5468
UID512	P08195	P08195	4F2_HUMAN	SLC3A2	4F2 cell-surface antigen heavy chain	16.8339	16.9359	17.3181	18.5037	18.5773	16.703	18.8191	17.123	17.0273	16.5145	17.5911	17.0874	17.1146	16.9923	17.2723	16.7438	16.9223	17.0882	17.1085	17.4525	17.1481	16.7362	16.8779	16.6294	16.8408	16.7049	16.2612	16.5682	16.7471	16.0289	17.0824	16.7121	16.5853	16.5175	16.6485	16.6507	16.4453	16.5491	16.9626	17.0631	16.6277	17.2667	17.0532	17.5586
UID513	P08236	P08236	BGLR_HUMAN	GUSB	Beta-glucuronidase	19.6983	19.5179	19.1048	18.2197	18.157	19.0369	18.1888	19.2046	19.1344	19.2707	18.8615	18.5435	18.3429	19.4162	18.6387	18.7459	19.1946	19.2365	19.2615	19.2025	19.1771	18.4382	18.4368	19.1497	19.2177	18.9836	18.8802	19.6395	19.574	19.5545	19.4332	19.2025	19.0796	18.8982	19.4492	18.9728	19.1007	19.1398	16.4063	18.85	18.8378	18.8591	18.1971	18.6591
UID514	P08238	P08238	HS90B_HUMAN	HSP90AB1	Heat shock protein HSP 90-beta	21.2145	21.2154	21.1978	21.6448	21.6781	21.2564	21.8463	21.4742	21.5519	21.1468	21.7158	21.3614	21.3821	21.3902	21.4669	20.9883	21.2729	21.0757	21.376	21.0131	20.9748	20.816	21.2888	20.9362	20.8055	20.8181	20.9251	20.8521	20.8508	20.9499	20.9677	20.9918	20.8166	21.1633	20.7971	20.7914	20.8346	20.7925	20.918	21.1815	21.4529	21.4021	21.497	21.7852
UID515	P08240	P08240	SRPRA_HUMAN	SRPRA	Signal recognition particle receptor subunit alpha	16.9598	16.9614	16.832	17.2066	17.2928	16.877	17.4579	16.941	17.2265	17.1076	17.7866	16.9638	16.9593	16.9017	16.1938	16.7713	17.2701	16.8241	16.3615	17.0855	16.6709	16.5111	16.7073	16.9368	16.9121	16.4813	16.9325	16.9618	16.9798	16.8901	17.0325	16.9524	17.1018	16.816	17.0504	17.1942	17.0066	17.1424	16.7845	17.2313	16.8835	16.7718	16.9337	17.3228
UID516	P08246	P08246	ELNE_HUMAN	ELANE	Neutrophil elastase	26.351	25.7544	26.565	25.0516	25.1893	26.7438	26.0856	27.4234	26.5986	25.7078	26.4651	25.803	26.1161	25.4283	25.1731	25.3528	26.3635	25.8265	26.2733	25.7134	26.1161	25.3019	25.7924	26.7817	26.4075	26.1581	26.1179	26.7492	26.743	27.0094	27.6911	27.1236	26.6418	25.6032	26.7445	26.0485	26.2863	26.0006	26.4586	26.3615	25.7061	25.221	25.5917	25.4281
UID517	P08311	P08311	CATG_HUMAN	CTSG	Cathepsin G	26.8415	26.5747	26.621	26.1183	26.1529	26.5914	26.1291	27.2319	26.877	26.3353	26.5419	26.5483	26.3955	26.0946	26.1301	26.6118	26.6759	26.4842	26.7483	26.5284	26.5523	26.0763	26.2217	26.8455	26.8189	26.3338	26.4858	26.7992	26.6628	26.4824	26.6397	27.0415	26.4056	25.8998	26.8786	26.5353	26.5464	26.3503	26.6927	26.5636	26.8817	26.2303	26.4646	26.8207
UID518	P08397	P08397	HEM3_HUMAN	HMBS	Porphobilinogen deaminase	16.4151	16.96	18.8598	18.0864	18.2176	17.3891	16.8055	17.0823	16.4258	17.7377	17.9773	16.5294	16.183	18.1866	19.684	17.6348	18.0333	18.9261	17.4528	18.9261	18.8448	19.4951	19.3271	19.0597	19.4478	18.9251	17.7187	17.2736	17.311	16.291	16.6603	16.8882	16.8303	17.7992	17.9009	18.0222	17.9048	17.0162	16.5918	17.5107	17.5918	19.2173	18.394	17.7912
UID519	P08473	P08473	NEP_HUMAN	MME	Neprilysin	18.7709	17.9709	18.6641	18.7688	18.7168	18.5872	16.7288	16.8044	16.9674	18.9252		18.6854	18.8602	18.2601	18.4526	19.1962	18.9333	19.277	19.0451	18.762	18.7885	18.6621	18.8817	19.0874	19.1933	19.6372	19.2808	19.6177	19.5781	19.8049	19.6386	19.1806	19.7068	18.6629	19.0114	19.7744	19.643	19.4957	19.6076	19.5582	17.7378	17.7527	16.6665	18.4663
UID520	P08476	P08476	INHBA_HUMAN	INHBA	Inhibin beta A chain	17.4707	17.5365	16.8354	16.0326	16.3831	16.9233	16.6039	16.631	17.274	16.9871		16.4126	17.0835	17.6556	15.8309	16.2472	16.777	16.9301	16.4629	16.0955	16.4673	16.4677	16.2422	17.0075	16.5283	16.8745	17.1031	17.2327	17.3114	16.5297	16.5951	16.7712	17.1948	17.0946	17.4569	17.1735	16.9518	16.826	16.6387	17.1648	16.6222		17.0105	16.799
UID521	P08514	P08514	ITA2B_HUMAN	ITGA2B	Integrin alpha-IIb	19.267	21.0242	20.9172	20.3056	20.1688	18.1141	19.5609	18.656	17.8497	17.8463	21.0515	21.8611	21.9278	17.1235	19.7845	16.4869	17.1537	19.1936	17.1314	17.6681	17.1345	18.8748	17.3575	18.8911	20.3918	19.8188	18.8376	18.4803	18.58	18.933	15.2604	17.6477	18.7305	20.444	20.4117	18.3673	18.3523	19.5984	18.0085	20.3139	20.8997	22.6182	21.6937	20.03
UID522	P08559	P29803;P08559	ODPA_HUMAN	PDHA1	Pyruvate dehydrogenase E1 component subunit alpha, somatic form, mitochondrial	18.1574	17.9771	17.8041	17.7005	17.7136	17.6315	18.0682	17.8456	17.8479	17.3739	18.6464	17.8285	17.8743	17.2004	17.3299	17.6196	17.7382	17.9977	17.727	17.3115	17.2883	17.0407	17.003	18.1599	17.9561	18.4349	18.277	17.9848	17.8979	17.9721	17.757	17.9721	18.0815	17.4743	18.132	17.9885	17.9697	18.2464	17.9898	18.3282	17.4998	17.3752	17.5997	17.0084
UID523	P08567	P08567	PLEK_HUMAN	PLEK	Pleckstrin	19.6814	20.4863	20.5504	20.345	20.259	19.5886	19.4222	20.0461	19.4828	19.3531	19.5021	20.0233	20.3388	18.8212	19.1752	19.2793	19.6815	20.004	19.4202	19.0564	19.4258	19.4902	19.8576	19.4544	19.6393	19.9285	19.2775	19.8073	19.7832	20.0522	19.9335	19.95	19.7568	19.3049	19.7571	19.4392	19.7009	19.5094	19.6387	20.3616	20.3192	21.3734	20.5741	19.7385
UID524	P08571	P08571	CD14_HUMAN	CD14	Monocyte differentiation antigen CD14	18.3817	18.4382	18.2958	18.6908	18.5761	17.2894	19.8579	17.569	18.861	17.86	16.6485	17.9269	17.7142	17.5361	16.9565	17.3654	17.633	18.2361	18.0751	18.1901	17.9217	17.8618	19.0293	17.1363	18.0615	18.0274	16.9479	18.2304	18.1995	17.4306	18.3935	17.3655	17.1824	17.9044	18.0696	17.5839	17.674	18.4182	17.7744	18.0958	17.7153	19.0427	18.3869	18.2211
UID525	P08574	P08574	CY1_HUMAN	CYC1	Cytochrome c1, heme protein, mitochondrial	19.3811	19.4073	19.4274	19.6586	19.7441	19.4896	19.8524	19.3488	19.2366	18.9582	19.7474	19.4055	19.2585	18.7589	19.2589	19.3579	18.5968	19.2964	19.1287	19.2877	19.1366	19.1094	19.372	19.3686	19.4063	19.2645	19.3048	19.3417	19.315	19.2303	19.2914	19.194	19.3227	18.4453	19.2017	19.4266	19.3602	19.3107	19.5141	19.3733	19.1758	19.4693	19.203	19.4664
UID526	P08575	P08575	PTPRC_HUMAN	PTPRC	Receptor-type tyrosine-protein phosphatase C	22.7483	22.5987	22.1483	22.1887	22.2047	22.5761	22.4766	22.3822	22.5391	22.3627	21.9653	22.6187	22.5766	22.3455	21.9215	22.4551	22.619	22.1715	22.3124	22.123	22.0797	21.3431	21.8818	22.5361	22.5425	22.4589	22.4543	22.6806	22.6062	22.6893	22.7129	22.714	22.6853	22.2611	22.7282	22.5135	22.6146	22.5007	22.6106	22.6636	22.0657	21.7002	22.099	22.2149
UID527	P08579	P08579	RU2B_HUMAN	SNRPB2	U2 small nuclear ribonucleoprotein B''	17.169	17.2296	17.6494	17.235	17.118	16.7851	17.1881	17.8931	17.0576	16.833	17.1926	17.5001	16.9893	16.3353	17.5136	16.5948	17.6442	16.781	17.0762	16.5924	17.2446	15.559	17.8469	17.5322	17.4935	16.9393	17.008	16.8464	16.5399	16.8216	16.6687	16.4633	17.1714	16.6191	16.9654	16.3028	16.6712	16.9617	16.9486	17.3756	17.2349	17.3679	17.3218	16.4713
UID528	P08621	P08621	RU17_HUMAN	SNRNP70	U1 small nuclear ribonucleoprotein 70 kDa	20.3295	20.825	20.826	20.7369	20.824	20.5024	20.6837	20.9554	20.8323	20.2349	20.6454	20.4155	20.5342	20.3995	20.1679	20.2974	20.5155	20.0316	20.7243	20.0127	20.2393	20.3193	20.3372	20.514	20.6091	20.4163	20.5434	20.3308	20.3107	20.68	20.4959	20.382	20.5148	20.6181	20.4206	20.4961	20.4857	20.3834	20.6132	20.5553	20.7124	20.3673	20.6257	20.5463
UID529	P08631	P08631	HCK_HUMAN	HCK	Tyrosine-protein kinase HCK	21.4842	21.2042	21.3093	21.2474	21.1623	20.9118	21.7199	21.4563	21.4238	20.91	21.1279	20.9295	21.1434	21.0234	20.9375	21.4463	21.5386	21.0579	21.1759	20.9987	21.1996	20.284	20.9851	20.9689	21.0169	20.9561	20.8059	21.0048	21.1381	20.9488	21.2452	21.1713	20.9105	20.9176	20.9803	20.8691	20.8702	21.069	21.239	20.9329	21.2598	20.7995	20.9701	21.102
UID530	P08637	P08637	FCG3A_HUMAN	FCGR3A	Low affinity immunoglobulin gamma Fc region receptor III-A	18.6095	18.144	19.4298	19.2652	19.3478	19.1498		17.4878	17.7387			18.0324	17.9833	18.9154					19.3392	18.6333	18.7145	19.663			19.4487	18.5884	18.1079	19.5006	19.65					19.8003	19.8176	18.6185	18.7999		18.6963		17.73		19.3367	18.8426
UID531	P08670	P08670	VIME_HUMAN	VIM	Vimentin	25.1733	25.0447	24.6601	24.7835	24.7729	24.821	24.5865	24.8544	24.7555	25.0554	24.0227	24.9497	24.8689	25.0153	24.2943	25.1049	25.1642	24.4799	24.6703	24.9423	24.9421	24.4046	24.5655	24.875	24.9216	24.7025	24.7348	25.0261	24.9257	24.9079	24.9254	24.9699	24.9652	24.8979	24.9149	24.6864	24.6989	24.7579	24.8152	24.968	24.3504	24.2552	24.4385	24.6371
UID532	P08708	P08708	RS17_HUMAN	RPS17	40S ribosomal protein S17	18.9859	19.1365	19.4787	19.2385	19.359	19.4494	19.9206	20.1145	19.8065	18.8917	20.2131	19.2418	19.3432	18.2054	18.404	19.0219	18.5409	18.7055	19.2851	18.523	18.7701	18.4448	18.7611	19.3609	19.5229	19.2072	19.3809	19.1173	19.0326	19.2796	19.4446	19.5395	19.26	18.9125	19.2114	18.9656	19.0299	19.1932	19.0837	19.5644	19.1807	19.2255	19.1309	19.0853
UID533	P08754	P08754	GNAI3_HUMAN	GNAI3	Guanine nucleotide-binding protein G(i) subunit alpha-3	21.8325	21.3658	20.9818	21.0508	21.1156	21.2059	21.1987	21.2299	21.1338	21.3522	21.0089	21.2252	21.3012	21.7446	21.1269	21.7516	21.3756	21.2657	21.3095	21.4403	21.4098	20.929	21.1834	21.3364	21.1404	21.2512	21.2271	21.4808	21.4821	21.1831	21.4907	21.3537	21.4307	21.5175	21.4025	21.3442	21.2296	21.0127	21.3652	21.0397	20.8608	20.8976	21.2524	21.2202
UID534	P08758	P08758	ANXA5_HUMAN	ANXA5	Annexin A5	22.4062	22.3493	22.0248	22.6183	22.5922	22.4371	22.0099	22.0185	22.4194	22.0943	21.8036	22.6637	22.6948	22.2835	22.6261	21.4765	21.7875	22.2959	23.0757	22.8363	22.9078	21.9979	22.5726	21.6332	22.6302	22.0314	22.6321	22.4902	22.4047	22.6246	22.4572	22.6425	22.0568	22.2144	22.9327	22.6928	22.71	22.4886	21.9479	22.4398	22.7906	22.2358	22.4074	22.5032
UID535	P08865	P08865	RSSA_HUMAN	RPSA	40S ribosomal protein SA	20.0588	20.4377	20.2645	20.2733	20.31	20.2066	19.9942	20.9158	20.4444	20.0816	21.4444	19.9935	19.9739	19.7989	19.6968	19.3068	20.1274	20.3088	20.3678	20.1317	20.1368	19.8856	20.1251	20.1744	20.4974	20.3233	20.1896	19.9559	19.8757	19.7965	19.9681	20.0482	20.1574	20.1402	20.0609	19.9708	19.9398	20.4068	20.1187	20.3859	20.4804	20.5002	20.3428	19.5844
UID536	P08962	P08962	CD63_HUMAN	CD63	CD63 antigen	22.5255	22.3196	21.8498	22.0526	21.9814	22.508	22.5372	22.5066	22.6308	22.5806	22.6024	22.3719	22.3242	22.342	21.4792	20.6731	22.4031	22.0419	22.1908	22.5533	22.5162	21.4166	21.9756	22.8071	23.1012	22.1638	22.2631	23.1058	23.0788	22.7189	22.6034	21.8029	22.4477	22.2939	22.9583	22.6973	22.7446	22.59	22.5021	22.7931	21.8968	21.6085	21.5625	22.1125
UID537	P09012	P09012	SNRPA_HUMAN	SNRPA	U1 small nuclear ribonucleoprotein A	19.0554	19.8111	19.7451	19.4057	19.29	18.4945	18.5281	19.532	18.6153	18.6422	18.607	19.0512	18.9271	18.6261	18.8254	18.8144	19.8911	19.2025	19.8197	19.4191	19.4271	18.9013	19.0934	18.9276	19.0157	18.7804	18.8439	18.979	18.4203	18.2688	18.2254	18.842	18.5419	18.224	18.7792	18.413	18.546	18.7978	18.7761	19.0081	19.6413	19.2702	19.151	18.9182
UID538	P09110	P09110	THIK_HUMAN	ACAA1	3-ketoacyl-CoA thiolase, peroxisomal	19.6347	19.1929	18.8393	19.6374	19.7269	19.116	19.2057	19.1475	19.1846	18.7823	19.071	19.3983	19.0521	19.0628	18.7196	19.1268	19.2093	19.1449	19.009	19.1132	19.0233	18.8499	18.831	18.8996	18.6545	18.793	19.027	19.2378	19.3331	19.0529	19.194	19.2406	19.0214	18.6661	19.131	19.2014	19.0621	19.199	19.2397	19.4564	19.1521	19.1109	19.3081	19.3751
UID539	P09211	P09211	GSTP1_HUMAN	GSTP1	Glutathione S-transferase P	23.6016	23.7738	23.6559	22.7283	22.6442	23.7805	22.4566	23.6545	23.5897	23.6741	23.4841	23.8312	23.9273	23.3569	23.3764	23.2942	23.6121	23.736	23.7598	23.8954	23.6992	23.3144	23.7251	23.3082	23.5309	23.7872	23.9181	23.8598	23.7725	23.7912	23.633	23.7063	23.8222	23.4423	23.8038	24.086	24.0408	23.7668	23.9721	23.6411	23.8645	23.6076	23.6661	23.4543
UID540	P09326	P09326	CD48_HUMAN	CD48	CD48 antigen	18.2077	18.1523	18.6297	18.7984	18.8702	18.3855	19.3839	18.0899	18.8057	18.5067	18.3037	18.5356	18.5962	18.4218	17.9189	18.7187	18.6613	17.7376	18.168	18.609	18.871	19.0036	17.4877	18.2331	18.4835	18.0696	17.8864	17.9439	17.9195	18.4043	18.3033	18.599	18.7295	18.4504	18.5812	18.2959	18.3561	17.4327	17.9544	18.6323	17.8437	17.9844	18.2112	18.4233
UID541	P09382	P09382	LEG1_HUMAN	LGALS1	Galectin-1	21.4456	21.4545	21.2066	22.6256	22.6576	20.3882	22.1726	21.4457	21.2704	21.404	20.0904	21.4525	21.3435	21.1989	20.8707	21.3243	20.547	20.1029	20.7582	20.8406	20.7249	20.2677	20.0972	21.7552	21.393	22.4607	21.8439	21.7881	21.7436	21.7285	22.6285	22.1685	20.8563	20.8016	21.9553	21.653	21.5788	21.5543	21.9695	22.242	21.6732	21.5254	21.4537	20.38
UID542	P09417	P09417	DHPR_HUMAN	QDPR	Dihydropteridine reductase	19.0218	19.2364	18.6302	18.5942	18.8083	19.0362	18.6578	18.7836	18.7435	18.6709	18.9613	18.676	18.5564	18.983	19.3848	18.6761	19.0141	19.3073	19.2888	19.1896	19.1907	19.124	19.1926	19.0247	18.6626	19.1141	19.25	18.9953	18.8946	18.8287	18.4768	18.877	18.8621	18.6935	18.7696	18.4414	18.3078	18.9473	18.729	18.9395	19.0464	19.248	19.3466	19.1509
UID543	P09429	P09429;B2RPK0	HMGB1_HUMAN	HMGB1	High mobility group protein B1	22.6324	23.0331	23.3485	23.0098	23.0491	22.9514	22.8082	23.0726	22.9243	23.1338	22.4523	23.0682	23.0197	23.0216	22.9518	23.0144	22.9908	22.8418	23.181	22.8698	22.9551	22.7184	22.9337	22.6579	22.9479	22.8911	22.9055	23.0639	22.9153	23.032	22.8305	23.1486	22.8941	22.7048	22.9989	23.0742	23.1862	23.3232	23.2528	23.3398	22.8927	23.0025	22.9349	23.0697
UID544	P09467	P09467	F16P1_HUMAN	FBP1	Fructose-1,6-bisphosphatase 1	18.3743	19.2737	17.8218	19.3172	19.5301	18.2428	17.0246	17.714	18.161	18.926	18.4336	17.9432	17.7121	17.3899	18.8011	19.0032	18.9965	18.6696	18.1633	18.9703	19.109	18.795	18.7477	19.0364	19.9714	19.2745	19.417	20.5413	20.4775	20.3571	18.9438	19.5436	18.815	18.3669	20.5654	18.7245	18.8236	20.0997	19.0444	20.079	18.2025	18.9568	18.4689	17.5484
UID545	P09486	P09486	SPRC_HUMAN	SPARC	SPARC	17.4692	18.172	18.3819	17.4967	17.5253	15.4552	16.8317	15.5784	15.2282		16.9497	18.1214	18.3673		16.9734			16.6468	14.8231					16.5491	17.2098	16.1886		15.6227	15.4215			15.0539	16.7865	16.5537	16.3801		15.003	16.4236	15.6503	16.9097	17.6095	19.1152	18.3068	17.8339
UID546	P09493	P09493	TPM1_HUMAN	TPM1	Tropomyosin alpha-1 chain	17.0992	17.6201	18.6979	18.3779	18.4763	17.9394	18.0381	17.1213	17.4048	17.7028	18.6287	18.5856	18.5614	17.9813	19.4369	17.7154	18.1551	18.3783	17.15	18.4802	18.3493	18.6945	18.3647	19.4464	19.5575	18.7593	18.0444	17.2114	17.3029	17.2731	17.8341	17.1212	17.8571	18.6003	18.218	17.7105	17.754	16.6285	18.0528	18.1417	16.947	19.0587	18.4255	18.1634
UID547	P09496	P09496	CLCA_HUMAN	CLTA	Clathrin light chain A	19.9979	20.0219	20.408	20.3539	20.4035	20.4414	20.4812	20.1731	20.0859	20.3272	20.2526	20.1471	20.4386	20.1705	19.8031	19.8465	20.3046	19.7206	19.8753	19.9025	20.0874	19.9313	20.2166	20.0859	20.2676	20.2062	20.0073	20.0889	20.2883	20.3319	20.2011	20.169	20.0989	19.9398	20.4263	20.1415	20.2966	20.2183	20.3057	20.2695	19.9888	19.8985	20.3747	20.0861
UID548	P09497	P09497	CLCB_HUMAN	CLTB	Clathrin light chain B	18.7696	18.7621	18.4793	18.6956	18.7757	18.7732	18.9836	18.7734	18.9813	18.542	18.9077	18.6587	19.171	18.8703	18.4256	18.7752	18.7388	18.5448	18.6379	18.6451	18.6414	18.2581	18.4346	18.9196	18.4633	18.8737	18.9752	18.9224	18.7434	18.984	18.8537	18.6588	19.0006	18.8489	18.8842	18.9326	18.895	19.0034	18.8761	18.7874	18.4229	18.3177	18.8161	18.8671
UID549	P09525	P09525	ANXA4_HUMAN	ANXA4	Annexin A4	22.0663	22.1866	21.6111	21.5982	21.4985	21.9924	21.3985	21.7607	21.9108	21.8801	21.644	21.695	21.7055	22.1494	21.7544	21.814	21.9592	21.6226	22.1692	21.973	21.8514	21.1123	21.9621	21.6156	21.7098	21.474	22.1225	22.0804	22.141	21.9902	21.8618	21.8511	21.8123	22.0181	21.9285	21.982	21.9255	21.9128	21.7946	21.8318	21.7626	21.7202	21.7825	21.7345
UID550	P09543	P09543	CN37_HUMAN	CNP	2',3'-cyclic-nucleotide 3'-phosphodiesterase	18.2102	17.814	18.6892	18.2174	18.3572	18.1365	17.4354	17.7535	18.0228	18.0444	18.314	18.1428	18.0937	18.1036	18.906	18.5909	18.5533	18.8714	18.3293	18.7508	18.7598	18.7461	18.4309	18.7835	18.8976	18.3247	18.2902	18.1539	18.1946	18.0792	17.93	18.107	18.1806	18.1578	18.104	18.4653	18.391	18.2082	18.1794	18.1709	17.9276	18.9406	18.3338	18.282
UID551	P09622	P09622	DLDH_HUMAN	DLD	Dihydrolipoyl dehydrogenase, mitochondrial	21.0764	21.081	21.0867	21.1196	20.9893	21.0184	21.2128	20.8091	20.9256	20.9288	21.1675	21.2053	21.1118	20.7146	20.459	21.0794	21.0698	20.6607	20.923	21.0386	21.0042	20.5661	20.174	21.099	21.0884	20.9248	20.9324	21.0463	20.9709	21.0387	20.9872	21.072	20.9973	20.7748	21.1047	21.0561	21.0435	21.028	20.9871	21.0151	20.5341	20.5633	21.086	20.85
UID552	P09651	P09651	ROA1_HUMAN	HNRNPA1	Heterogeneous nuclear ribonucleoprotein A1	21.5793	21.4515	20.9194	21.5684	21.4197	21.052	21.435	21.1808	21.1648	21.1954	21.416	21.0349	21.1427	21.308	20.9316	20.8579	21.4639	21.1471	21.1878	21.0215	21.0905	20.8075	21.0229	21.2749	21.3215	21.2252	21.1959	21.1381	21.249	21.2292	21.3032	21.1025	21.0923	21.395	21.0501	20.6941	21.1029	21.2058	21.2092	21.0723	21.0469	20.9174	21.0127	21.0856
UID553	P09661	P09661	RU2A_HUMAN	SNRPA1	U2 small nuclear ribonucleoprotein A'	19.4424	19.1713	19.3654	19.3011	19.2932	19.3128	19.3729	19.4351	19.4486	19.3087	19.5966	19.1374	19.1805	19.2481	18.4681	18.2019	19.0639	19.0348	19.0511	18.6424	18.8867	18.2091	18.5346	19.3321	19.494	19.4067	19.3902	19.1525	19.202	19.3959	19.2225	19.2251	19.3917	19.3554	19.2613	19.2222	19.1963	19.3536	19.1638	19.326	18.9981	18.8391	19.2969	18.9859
UID554	P09668	P09668	CATH_HUMAN	CTSH	Pro-cathepsin H	19.1313	17.9945	17.3753	17.785	17.7053	15.1238	17.298	16.7697	17.5993	17.6689	14.9237	17.6778	17.6579		18.1735	17.7521	18.5299	18.6848	18.5162	18.6621	18.5836	17.4789	17.7548	17.8866	17.6437	18.3793	17.8869	17.0212	17.2017	15.7204	18.4456	17.3075	17.7522	16.5215	17.6299	16.8663	16.9207	18.224	18.1726	18.0866	18.2809	17.1665	16.5392	17.6566
UID555	P09669	P09669	COX6C_HUMAN	COX6C	Cytochrome c oxidase subunit 6C	20.796	19.9652	20.5685	20.7141	20.7584	20.2798	20.7755	20.3186	20.4036	19.985	20.8639	20.241	20.073	20.4635	19.9915	20.2389	20.4813	20.574	20.2941	19.9282	20.0542	20.4166	20.5761	20.3534	20.2797	19.9345	20.2359	19.8142	20.0629	20.3721	20.0891	19.6322	20.0336	19.9111	20.2053	19.9792	19.9101	20.3744	20.2849	20.3036	20.3341	20.8432	20.5564	20.5201
UID556	P09769	P09769	FGR_HUMAN	FGR	Tyrosine-protein kinase Fgr	21.3796	20.9489	20.5372	20.3512	20.4342	20.72	20.6801	20.6764	20.8281	20.7284	20.2783	20.9035	20.8335	21.2147	20.1126	20.6264	21.0081	20.5677	20.6311	20.5699	20.6503	20.3447	20.3763	20.8833	20.7354	20.7041	20.781	20.8515	20.7585	20.7326	20.8476	20.8323	20.8472	20.8302	20.6015	20.8202	20.8083	20.8213	20.7319	20.615	20.759	20.1721	20.3992	20.9707
UID557	P09874	P09874	PARP1_HUMAN	PARP1	Poly [ADP-ribose] polymerase 1	17.5958	17.1347	16.2287	17.1758	17.0539	16.7578	16.4599	16.881	16.895	16.4072	18.4516	16.5697	16.3547	14.3596	16.9829	16.7244	16.5702	17.0624	16.8852	18.1284	18.0568	17.9382	16.8982	17.9435	18.3609	18.0383	16.9858	16.3197	16.2218	17.4477	16.2839	16.7852	17.1488	17.451	17.3132	17.2132	17.247	17.8694	17.2761	17.9487	16.2066	17.2011	16.3013	17.1436
UID558	P09914	P09914	IFIT1_HUMAN	IFIT1	Interferon-induced protein with tetratricopeptide repeats 1	16.3531		19.8755	15.1915						19.1876		17.2511	17.4316				15.3171		16.1414	16.2998	16.2533			17.9752	15.2739	16.1478	15.5002	17.1296	17.1133	15.5		16.3304	16.2162	15.156	17.2227	15.7166	15.4535	16.0996	14.5057	15.5347	15.8442	19.7868	16.2839
UID559	P09917	P09917	LOX5_HUMAN	ALOX5	Polyunsaturated fatty acid 5-lipoxygenase	20.7396	20.4657	20.7031	20.2688	20.0864	20.8626	20.4581	20.7317	20.6892	20.7893	20.1999	20.6041	20.7144	20.7505	20.4519	20.7418	20.3592	20.3424	20.5394	20.2597	20.2027	19.9726	20.5263	20.6471	20.3071	20.7003	20.6885	20.8792	20.8424	20.7853	20.9377	20.8204	20.9928	20.6511	20.6671	20.7179	20.6384	20.5774	20.7635	20.5616	20.6291	20.1329	20.5301	20.3878
UID560	P09960	P09960	LKHA4_HUMAN	LTA4H	Leukotriene A-4 hydrolase	22.4471	22.8715	22.5781	21.375	21.4269	22.7585	21.4309	22.8944	22.7826	22.8524	21.835	22.8828	22.8269	22.471	22.5089	22.3574	22.5952	22.6015	22.453	22.6632	22.6878	22.5347	22.6581	22.6808	22.4647	22.6222	22.8767	22.9904	22.8976	22.7117	22.5691	22.7646	22.8139	22.4518	22.5895	22.9676	23.0236	22.5514	22.7795	22.3668	22.9417	22.2939	22.372	22.4708
UID561	P09972	P09972	ALDOC_HUMAN	ALDOC	Fructose-bisphosphate aldolase C	19.89	19.938	20.0791	19.8183	19.9379	20.2337	19.0672	20.3789	20.1351	20.561	20.4483	20.23	20.3294	20.1493	20.6098	19.7737	20.1681	20.3225	20.066	20.6052	20.633	20.1743	20.1565	19.8237	19.7994	20.0646	20.3067	20.0614	20.0601	20.1966	20.2302	20.2874	20.0723	20.3044	20.0817	20.3811	20.3935	20.3767	20.3642	19.7876	20.4736	20.0337	20.0494	20.6388
UID562	P0CG12	P0CG12	DERPC_HUMAN	DERPC	Decreased expression in renal and prostate cancer protein	18.1995	18.2881	18.1843	18.0563	17.9411	18.0933	17.627	17.9612	18.1579	18.0572	18.0046	18.2425	18.2212	18.0777	18.5383	18.4786	18.4985	18.4218	18.448	18.6066	18.6418	18.8228	18.7616	18.3603	18.3758	18.272	18.1961	18.1762	18.1658	18.4133	18.1535	18.1996	18.2301	18.2704	18.2991	18.2376	18.3652	18.2893	18.1142	18.2287	17.8998	18.1898	18.1186	18.3125
UID563	P0CG38	P0CG38	POTEI_HUMAN	POTEI	POTE ankyrin domain family member I	20.3145	20.4146	20.0447	19.7923	19.8797	20.5498	18.8242	19.8074	20.1554	19.233	20.3312	19.8555	20.3541	18.9794	19.1715	19.7125	20.4266	20.3056	20.5617	19.3073	20.1709		19.8208	20.0045	20.673	20.3772	20.3702	19.6897	20.1724	20.1517	20.1835	20.0978	20.3612	18.8469	20.9528	19.3294	19.9801	20.3081	20.562	20.265	20.4801	20.342	20.6959	19.7417
UID564	P0CG39	P0CG39	POTEJ_HUMAN	POTEJ	POTE ankyrin domain family member J	15.9947	16.526	16.1336	16.5161	16.6359	17.3068	15.5863	16.3956	16.6966	15.2536	16.6681	16.5778	16.2703	13.796		16.2013	15.8359	16.5823	16.4828	14.8427	15.825		15.442	16.9368	17.0226	16.4762	16.0342	16.6876	16.4573	16.8261	16.7208	16.4611	16.7887		17.3493	16.8317	16.684	17.0704	16.0783	17.1165	17.0191	16.1044	16.7572	15.3718
UID565	P10124	P10124	SRGN_HUMAN	SRGN	Serglycin	20.6368	20.1342	20.5696	21.059	21.0593	20.278	21.4262	20.5333	20.7216	20.2256	20.5353	20.7094	20.9418	20.3931	18.9291	20.1077	20.0102	18.8082	19.6236	18.7206	18.8505	18.3076	18.1725	20.2573	20.5136	20.6173	20.1685	20.4399	20.3688	20.2409	20.8882	20.7522	20.5139	20.008	20.0449	20.3094	20.195	20.2741	20.2241	20.752	19.429	18.7471	19.8126	20.3182
UID566	P10153	P10153	RNAS2_HUMAN	RNASE2	Non-secretory ribonuclease	23.9822	24.3766	23.0328	23.3406	23.3287	23.8216	23.0101	22.8996	23.5656	24.2248	24.0389	23.8166	23.5729	23.3291	24.3735	24.794	24.8208	24.2181	24.3392	25.5982	25.4772	24.8224	23.4635	24.8197	25.912	25.1223	23.0197	25.9907	25.7479	26.2085	25.0032	25.3114	24.1125	23.615	26.1867	24.5825	24.6512	25.4025	25.1343	26.054	23.0683	24.194	23.6015	22.49
UID567	P10155	P10155	RO60_HUMAN	RO60	60 kDa SS-A/Ro ribonucleoprotein	17.8104	18.0526	18.2923	17.4116	17.5817	18.2777	17.8378	18.4441	18.1088	17.7551	18.2029	18.2632	18.143	18.1721	18.0951	18.0079	17.877	17.8348	17.86	17.8895	18.0154	17.9916	17.8462	18.1484	17.7886	18.1798	18.2428	18.1054	18.2344	18.0222	18.4589	18.3343	18.1516	17.7966	18.3923	18.4426	18.4016	18.3041	18.3705	17.8523	18.3347	18.3537	18.0799	18.1618
UID568	P10253	P10253	LYAG_HUMAN	GAA	Lysosomal alpha-glucosidase	19.3821	19.1018	18.7037	19.1216	19.2967	19.692	17.9612	18.059	17.328	18.1444	17.9957	18.3619	18.422	19.0737	18.7763	18.5989	19.2146	18.7289	19.064	18.652	18.5638	19.4274	18.8432	17.7073	18.8011	18.2296	17.8408	19.426	19.3867	16.9526	18.5304	18.6469	17.6639	18.4552	18.6396	17.7141	17.7704	18.6429	18.4369	18.5673	18.6817	18.3654	17.5891	18.3243
UID569	P10321	P10321	HLAC_HUMAN	HLA-C	HLA class I histocompatibility antigen, C alpha chain	17.9975	17.7807	19.2047	18.3728	18.4983	18.265	19.5503	17.9704	18.5375	17.7198	18.3826	18.6995	18.9815	17.1139	17.4539	17.7135	18.2756	17.6604	17.867	17.407	17.7324	17.1864	16.9639	18.4751	18.532	17.7861	18.8486	19.4099	19.1973	19.2643	19.2745	18.6394	18.2837	18.7907	19.2691	19.0934	19.3514	18.4497	18.1402	17.9517	17.1431	18.3266	18.7984	17.4269
UID570	P10412	P10412	H14_HUMAN	H1-4	Histone H1.4	26.0722	26.0417	24.9442	25.7978	25.7922	24.5156	23.7995	24.2049	23.9965	24.6891	23.7152	24.5017	24.53	24.6655	25.306	26.5626	25.8583	26.155	26.2699	25.7504	25.6689	25.7975	25.5116	24.0166	24.6258	24.3828	24.3158	24.5978	24.1602	24.1391	24.4308	24.1921	24.193	25.1945	24.4088	24.9306	24.485	25.1003	24.6742	24.4812	25.6317	25.7552	25.9824	25.9551
UID571	P10515	P10515	ODP2_HUMAN	DLAT	Dihydrolipoyllysine-residue acetyltransferase component of pyruvate dehydrogenase complex, mitochondrial	17.7493	17.6637	17.7883	17.9531	17.984	17.5256	17.8945	17.4848	17.6119	17.7088	18.3692	17.7059	17.7164	17.4341	17.4762	17.4147	17.3779	17.5161	17.1885	17.737	17.6136	17.0739	17.0583	18.0166	17.8737	17.7223	17.6319	17.1513	17.1602	17.6503	17.3986	17.3373	17.5457	17.9414	17.6174	17.8485	17.8374	17.9186	17.661	17.8616	17.2036	17.6921	17.474	17.2458
UID572	P10599	P10599	THIO_HUMAN	TXN	Thioredoxin	22.1998	22.272	21.8665	22.0685	22.1132	22.497	22.2424	22.2959	22.5383	22.0493	21.7078	22.636	22.1106	21.7599	22.3833	22.5198	22.0948	21.9593	22.1219	21.7528	21.7767	21.3478	21.8479	22.5608	22.3255	22.3847	22.3657	22.5937	22.5135	22.2635	22.2165	22.8358	22.7992	21.9153	22.5108	22.6795	22.7161	22.3788	22.2985	22.5235	22.2459	21.9903	22.0903	22.179
UID573	P10606	P10606	COX5B_HUMAN	COX5B	Cytochrome c oxidase subunit 5B, mitochondrial	21.4844	21.4962	21.523	21.6363	21.5742	20.9326	21.407	21.0863	21.3331	21.0568	21.8193	21.3152	21.2718	21.0045	20.8795	21.2	21.5371	21.266	21.3919	21.0592	20.9715	20.9384	20.8709	21.2811	21.4172	21.3005	21.1151	21.0121	20.9995	21.1308	20.7875	20.8879	20.853	21.0842	21.37	21.0481	21.0912	21.3271	21.2137	21.3955	21.263	21.2887	21.499	21.2089
UID574	P10619	P10619	PPGB_HUMAN	CTSA	Lysosomal protective protein	20.2945	19.8318	19.4947	19.9109	19.8049	19.4288	19.5313	19.4499	19.8307	18.7686	19.8451	19.2483	19.2559	19.5557	19.3483	19.2919	20.1575	19.8164	19.8664	19.768	19.7064	18.6132	18.8771	19.3349	19.9416	19.6512	19.2593	19.4562	19.3805	19.1532	19.4777	19.6471	19.7168	19.1544	19.559	19.4514	19.348	19.6147	19.1957	19.2694	19.7546	19.4432	19.6088	19.5341
UID575	P10620	P10620	MGST1_HUMAN	MGST1	Microsomal glutathione S-transferase 1	17.6975	17.7165	17.6145	17.8194	17.8083	17.8113	17.7439	18.8357	18.3574	17.5403	18.3051	18.3556	18.2553	17.5512	17.8735		17.9588	17.1183	17.1235	18.0033	17.9179		17.7733	18.0543	18.2894	17.7199	18.1979	18.3823	18.3256	17.9378	17.9998	18.5808	18.0201	17.6501	15.5648	18.3345	18.3369	18.259	18.5404	17.8843	17.5068	16.7645	16.193	17.5704
UID576	P10644	P10644	KAP0_HUMAN	PRKAR1A	cAMP-dependent protein kinase type I-alpha regulatory subunit	19.9907	20.2007	20.3703	20.7455	20.7892	20.0731	20.1807	20.0043	20.3441	19.9719	19.3199	20.1666	20.2136	19.7891	20.5139	20.4166	19.9483	20.3701	20.1455	20.1239	20.0445	20.4541	20.457	20.3589	20.2562	20.0822	20.3089	20.4259	20.4685	20.4188	20.609	20.3204	20.1509	19.5107	19.7998	20.6081	20.6429	20.1409	20.0313	20.4589	20.4071	20.2313	20.1804	20.389
UID577	P10746	P10746	HEM4_HUMAN	UROS	Uroporphyrinogen-III synthase	16.1244	16.1156	17.5416	16.793	16.5759	16.0273	16.1756	16.1119	15.9014		16.4284			16.1209	17.9213		16.9508	17.6258	16.4996	17.2957	17.4907	18.3306	17.7257	17.3398	17.8911	16.0666	16.2002	15.4068	15.6733				15.9286				16.3787		15.7441	15.4773	16.2702	17.9382	16.8443	16.5277
UID578	P10768	P10768	ESTD_HUMAN	ESD	S-formylglutathione hydrolase	20.0896	19.9323	20.5453	19.4278	19.5736	20.1457	19.6321	20.3477	20.252	19.8395	19.8919	20.0764	20.1309	19.7443	20.9558	20.372	20.1906	20.5329	19.9593	20.5716	20.7076	20.7281	20.938	20.2974	20.507	20.317	20.3952	20.2553	20.2109	20.0431	20.1779	20.2349	20.3088	19.6966	20.1517	20.0373	20.2096	19.9129	20.2305	20.0641	20.2161	20.7834	20.1321	19.6948
UID579	P10809	P10809	CH60_HUMAN	HSPD1	60 kDa heat shock protein, mitochondrial	21.2582	21.2166	21.2237	21.5283	21.5387	20.8078	21.9307	21.075	21.1517	20.8555	21.5662	21.151	21.1776	20.9359	20.404	21.1647	21.3478	20.9501	20.9031	20.8284	20.8836	20.3789	20.6746	21.1168	21.1995	20.9057	20.8091	20.6288	20.6556	20.8879	20.8426	20.8993	20.8264	20.9224	20.9921	20.8318	20.8152	20.9335	20.9514	21.2324	20.8185	21.0572	21.0876	20.9727
UID580	P10909	P10909	CLUS_HUMAN	CLU	Clusterin	17.7674	19.0115	18.6731	18.1885	18.4148	17.099	17.6442	16.7406	16.7392	17.3977	19.1641	19.1628	19.2608	17.4747	18.1176	17.5905	17.6531	18.4629	18.5926	17.9927	18.3315	18.2822	17.8693	17.7055	18.4765	18.0694	17.2068	17.806	17.8427	17.5124	17.6218	18.1381	17.6119	17.9687	17.9495	17.2939	17.6402	17.8773	17.9601	18.4075	18.6091	22.618	18.5994	18.6114
UID581	P11021	P11021	BIP_HUMAN	HSPA5	Endoplasmic reticulum chaperone BiP	23.2371	22.9305	22.8207	23.5577	23.5892	22.5348	23.7552	22.6099	22.8236	22.3825	23.3069	22.7107	22.7458	22.5642	22.5653	22.5976	22.9068	22.5544	22.707	22.5533	22.5524	22.4111	22.5621	22.3775	22.6445	22.258	22.2287	22.6919	22.6644	22.6216	22.4821	22.2641	22.1871	22.4098	22.4106	22.0917	22.1756	22.3823	22.3596	22.5022	22.8985	22.6356	22.794	23.2181
UID582	P11049	P11049	CD37_HUMAN	CD37	Leukocyte antigen CD37	18.1575	18.2024	17.8371	17.493		18.3981	18.7058	18.4139	18.4272	17.6699	18.1417	18.2068	18.271	17.0011		17.2333	17.3955	17.0435	18.3163					17.792	17.7046	18.324	18.2402	18.0958	17.8487	18.1059	18.5333	18.8576	18.7477	17.1831	18.7953	17.9951	17.9875	18.5063	18.705	18.7348	17.2714	16.7242	18.1031	17.9753
UID583	P11117	P11117	PPAL_HUMAN	ACP2	Lysosomal acid phosphatase	16.4194	16.4746	16.5473	16.4894	16.1831	16.5812	16.5619	15.9824	16.3945	16.2722	16.6425	15.6278	15.7339	16.7291	15.6341	15.2336	16.4902	16.5171	16.948	15.5472	15.8971	15.664	16.0393	16.1449	16.2077	16.4343	15.6001	16.2102	16.4125	16.6853	16.1784	16.5741	16.7214	16.3712	16.6624	16.2605	15.8357	15.5423	16.1743	16.4722	16.088	15.8872	16.7365	15.8056
UID584	P11142	P11142	HSP7C_HUMAN	HSPA8	Heat shock cognate 71 kDa protein	23.0683	23.125	23.0381	23.4331	23.4481	22.9092	23.3987	23.0317	23.0864	22.8745	23.0986	23.1338	23.1823	22.9282	23.3585	23.0648	23.081	22.9851	23.0749	23.0896	23.0628	22.9766	23.2403	23.0141	23.0879	22.703	22.7589	22.946	22.8822	22.8906	22.9308	22.9285	22.82	22.6895	22.9385	22.8599	22.8917	22.9139	22.8286	23	23.1464	23.1109	23.1001	23.5708
UID585	P11166	P11166	GTR1_HUMAN	SLC2A1	Solute carrier family 2, facilitated glucose transporter member 1	21.8355	21.5151	23.631	22.9262	22.9983	20.1652	18.5581	20.3642	16.8249	20.6867	22.9938	20.8131	20.6183	21.0341	24.6901	22.9697	22.8288	23.9307	21.8976	24.0662	24.0701	24.6546	24.2891	24.054	24.5586	23.4227	22.1993	20.2486	20.3736	19.9436	18.2726	18.1826	19.194	21.5916	22.7291	22.3988	22.3483	21.2035	20.5673	22.6224	21.7251	24.3517	22.5305	22.7519
UID586	P11169	Q8TDB8;P11169	GTR3_HUMAN	SLC2A3	Solute carrier family 2, facilitated glucose transporter member 3	22.034	22.1518	22.0197	22.019	22.0801	21.9246	22.407	22.0851	22.1228	22.0389	21.8995	22.3109	22.2856	22.1778	20.9915									21.9212	21.9813	21.7677	21.6931	21.8932	21.9516	21.8559	21.577	21.7344	21.9333	22.264	21.9818	21.5922	21.7115	21.734	21.8589	22.0147				21.736
UID587	P11171	P11171	EPB41_HUMAN	EPB41	Protein 4.1	20.0435	19.8443	21.7039	21.1149	21.1092	19.0302	17.8453	19.1897	18.0603	19.2855	21.1899	19.1626	19.1202	19.2414	22.949	21.928	21.4285	22.219	20.237	22.3468	22.3644	23.0409	22.6047	22.579	22.8159	21.7991	20.851	19.3249	19.395	19.089	18.284	18.5892	18.7828	19.99	21.0818	20.8722	20.8877	19.8231	19.4294	21.0671	20.0454	22.4525	20.7233	20.9041
UID588	P11177	P11177	ODPB_HUMAN	PDHB	Pyruvate dehydrogenase E1 component subunit beta, mitochondrial	18.9839	18.8882	18.7806	18.8746	18.8854	18.3642	18.7981	18.4971	18.6499	18.7904	19.4334	18.7824	18.6691	18.2031	18.3762	18.6658	18.5764	18.8457	18.4301	18.6863	18.6705	18.3104	18.3265	18.9495	18.913	19.0743	19.1272	18.699	18.6456	18.7852	18.5306	18.4931	18.572	18.8082	18.7157	18.833	18.9907	18.9146	18.9145	19.013	18.4582	18.7076	18.5593	18.2948
UID589	P11215	P11215	ITAM_HUMAN	ITGAM	Integrin alpha-M	24.0167	23.8448	23.5863	23.2581	23.2104	22.9921	23.0395	23.259	23.5658	23.8301	22.8373	23.8167	23.815	23.8226	23.3724	24.0377	23.9219	23.8653	23.968	23.5945	23.604	23.059	23.4763	23.7486	23.7394	23.8318	23.8393	24.1004	24.0152	23.9918	24.0471	23.9728	24.0148	23.5657	23.9714	23.7512	23.7733	23.7349	23.826	23.8064	23.5478	23.3982	23.5336	23.5234
UID590	P11216	P11216	PYGB_HUMAN	PYGB	Glycogen phosphorylase, brain form	18.1301	18.3788	18.4973	18.0562	18.1205	18.3048	18.0176	18.4005	18.0895	18.3821	18.3407	18.8271	18.7234	18.2085	18.564	18.2059	17.9413	18.2583	18.0626	18.3658	18.4683	18.5316	18.2384	18.5824	18.5953	18.5333	18.3553	18.4661	18.5862	18.7477	18.3619	18.2813	18.8096	18.3221	18.6232	18.6741	18.5867	18.488	18.5911	18.7025	18.6459	18.8944	18.1475	18.3006
UID591	P11233	P11233	RALA_HUMAN	RALA	Ras-related protein Ral-A	16.9952	16.7768	16.845	16.5566	16.6199	16.906	15.8793	16.259	16.7178	16.746	16.0008	16.7194	16.4276	16.9332	16.9744	17.0444	16.9531	17.524	17.7629	17.3409	17.4686	17.2777	17.1983	16.7587	17.1525	17.0006	16.252	16.6287	16.6972	16.9478	16.8156	16.6435	16.7371	16.6897	16.2734	16.839	16.8617	17.092	16.442	16.816	16.6987	17.5633	17.5076	17.3432
UID592	P11234	P11234	RALB_HUMAN	RALB	Ras-related protein Ral-B	18.7199	18.675	18.3899	18.3545	18.4599	18.3865	18.4541	18.2398	18.6025	18.5978	18.0262	18.4965	18.3302	18.4014	18.3108	18.7827	18.5758	18.6495	18.8259	18.4058	18.3795	17.8504	17.8936	18.4868	18.7189	18.2346	18.4274	18.416	18.4886	18.5404	18.15	18.7151	18.5202	18.4092	18.4888	18.2245	18.2915	18.3182	17.8427	18.5837	18.1143	18.5749	18.3513	18.4711
UID593	P11277	P11277	SPTB1_HUMAN	SPTB	Spectrin beta chain, erythrocytic	21.3268	20.9102	23.0015	22.5337	22.5447	19.7607	18.1516	19.7283	17.8629	20.2004	22.7305	20.1089	20.1466	20.2821	24.7231	23.1563	22.8236	23.8158	21.5844	23.9582	23.944	24.327	24.1158	23.9337	24.1575	23.1711	22.111	20.1472	20.1858	19.4876	18.3258	18.4043	18.9312	21.2525	22.3027	22.058	22.0766	20.8269	20.3769	22.11	21.4158	23.949	22.1538	22.4027
UID594	P11279	P11279	LAMP1_HUMAN	LAMP1	Lysosome-associated membrane glycoprotein 1	21.2674	20.9246	20.7043	20.5195	20.7936	20.9555	20.8899	20.6059	20.8991	21.3055	21.0028	20.8678	20.8516	21.0436	20.7913	20.9447	21.12	21.0059	21.2251	21.0009	20.9774	20.3751	20.4658	21.0739	21.062	20.7836	20.9326	20.9882	20.892	21.0078	21.1026	20.9299	20.9262	21.1693	21.2984	20.8755	20.8973	20.7257	20.8299	20.8964	20.6656	20.7695	20.8821	20.849
UID595	P11310	P11310	ACADM_HUMAN	ACADM	Medium-chain specific acyl-CoA dehydrogenase, mitochondrial	19.6833	19.6362	19.9748	19.751	19.7023	19.3319	19.5641	19.5663	19.4236	19.4407	19.8163	19.6766	19.7001	18.8504	18.9684	19.451	20.114	19.5548	19.5763	19.3651	19.2726	18.5269	19.3091	19.5962	19.2739	19.2706	19.2568	19.3542	19.3598	19.3488	19.0988	19.3817	19.4395	19.0243	19.6385	19.3521	19.3689	19.6819	19.6063	19.2785	19.3565	19.2491	19.1808	19.5326
UID596	P11387	P11387	TOP1_HUMAN	TOP1	DNA topoisomerase 1	19.8641	19.62	19.8179	19.6276	19.4735	19.3583	19.5506	19.5342	19.4874	19.4316	19.3745	19.5893	19.5311	19.3951	19.0119	19.3225	19.5111	19.4509	19.8726	19.668	19.5989	19.3138	19.2348	19.6314	19.6111	19.5047	19.5347	19.5191	19.5239	19.3389	19.5274	19.3496	19.4065	19.5409	19.5156	19.5915	19.4846	19.6415	19.5587	19.57	19.3259	19.4285	19.6812	19.7722
UID597	P11413	P11413	G6PD_HUMAN	G6PD	Glucose-6-phosphate 1-dehydrogenase	22.9682	23.0138	22.9489	22.7523	22.7886	23.1115	22.4529	22.9395	22.8403	22.9595	22.3712	23.0986	23.048	22.9762	23.0199	23.0596	23.0268	22.9386	23.1026	23.0142	22.971	23.0361	23.2343	22.8764	22.836	23.0687	22.9762	23.2732	23.2571	23.2793	23.2399	23.1246	23.1688	22.9346	23.0567	23.1107	23.0932	23.1417	23.1801	23.0842	23.1079	22.9073	22.994	23.0169
UID598	P11441	P11441	UBL4A_HUMAN	UBL4A	Ubiquitin-like protein 4A	16.0465	16.0055	16.7524	16.0363	16.6967	16.7814	16.5867	16.1182	16.2963	16.1875	17.015	15.7084	16.1461	16.6945	17.4137	16.4529	16.9638	16.9032	16.4828	17.5947	17.3224	17.962	17.5753	16.8252	17.0668	16.8413	16.2909	16.7604	16.7197	16.6293	16.2698	16.3518	16.4691	16.8437	15.8016	16.3441	16.2723	16.582	16.6138	16.1568	16.3033	17.6824	17.2698	16.5238
UID599	P11586	P11586	C1TC_HUMAN	MTHFD1	C-1-tetrahydrofolate synthase, cytoplasmic	20.3691	20.3947	20.8736	20.4665	20.4868	20.5911	20.2453	20.687	20.6175	20.4689	20.2878	20.4885	20.4983	20.409	20.697	20.3968	20.5908	20.6295	20.5762	20.6158	20.5316	20.8571	20.6069	20.6246	20.6532	20.7385	20.5569	20.5378	20.5667	20.4951	20.591	20.4959	20.5179	20.3489	20.2927	20.3964	20.426	20.4913	20.484	20.3678	20.5601	21.0145	20.5878	20.6494
UID600	P11678	P11678	PERE_HUMAN	EPX	Eosinophil peroxidase	23.8456	24.2008	17.0266	24.5423	24.6666	21.819	21.5541	16.032	16.7815	24.388	24.4302	23.5102	23.4849	21.538	24.3821	24.3953	24.8442	24.6237	21.275	25.7726	25.7501	24.9268	23.2747	25.6004	27.1681	26.0266	23.4211	26.8337	26.7847	26.3716	25.4789	25.8813	24.8053	24.1545	27.5847	25.1682	25.144	26.4275	25.6383	26.9703	17.7094	24.803	23.7214	16.9481
UID601	P11717	P11717	MPRI_HUMAN	IGF2R	Cation-independent mannose-6-phosphate receptor	19.0216	18.6628	18.2844	19.3196	19.314	19.3245	19.4196	18.6841	18.8436	18.7573	19.1957	19.0851	18.9658	19.1022	18.121	18.8156	18.9451	17.9668	18.5691	18.4598	18.5203	18.0407	17.8991	18.5681	18.5761	18.6977	19.2774	19.3578	19.369	19.1218	18.9437	18.8962	18.6255	18.7408	18.7702	18.9545	18.9787	18.55	19.1837	18.9804	18.4051	18.2661	18.9042	18.9099
UID602	P11766	P11766	ADHX_HUMAN	ADH5	Alcohol dehydrogenase class-3	18.4136	19.1722	18.498	18.6028	18.5078	19.2924	18.3429	19.2281	19.0899	19.1019	19.0278	19.1346	19.0982	18.8486	19.0036	18.7541	18.846	18.7148	18.5632	19.1616	19.2441	19.0912	19.0585	19.5898	19.2552	19.4136	19.17	19.3162	19.3562	19.3005	19.3899	19.2742	19.2612	18.965	19.3923	19.4262	19.2973	19.054	19.188	19.056	18.7599	18.8771	18.9244	18.7897
UID603	P11908	P11908	PRPS2_HUMAN	PRPS2	Ribose-phosphate pyrophosphokinase 2	17.2332	17.6062	17.8921	17.862	17.8271	17.6582	17.4469	17.9066	17.6065	17.8509	17.5756	17.6761	18.0213	17.6742	18.0027	17.9368	17.836	17.8859	18.2405	17.5256	17.9313	18.2798	18.518	17.9399	18.4946	17.9888	17.9318	18.1276	18.012	17.7383	18.0632	18.066	18.077	17.3463	17.8486	17.7154	17.8646	17.403	17.9323	17.8797	18.1082	17.9701	17.693	17.1461
UID604	P11940	P11940;Q4VXU2	PABP1_HUMAN	PABPC1	Polyadenylate-binding protein 1	19.9289	19.8282	19.8796	20.0507	20.2715	19.9022	20.2188	20.4522	20.3208	19.9728	20.8991	19.7776	19.7023	19.812	19.7926	19.6355	19.6155	19.6055	19.9038	19.7131	19.6081	19.7268	19.8412	19.5524	19.8411	19.8418	19.7934	19.7485	19.8492	19.7094	19.7721	19.8386	19.8561	19.9522	19.653	19.7757	19.6682	19.7447	19.655	19.8305	19.9406	20.0079	20.0851	19.7979
UID605	P12004	P12004	PCNA_HUMAN	PCNA	Proliferating cell nuclear antigen	19.6504	19.2199	19.3849	20.0636	20.0764	20.0686	20.4571	20.2083	20.4688	19.0907	21.5082	19.7723	19.8853	18.7294	19.2889	19.4193	19.0452	18.6338	19.5649	18.1213	18.3979	18.5353	19.1934	19.1602	19.2593	19.267	18.6239	18.8035	18.8506	19.1818	19.8153	19.3549	19.5203	19.2622	18.9776	19.3531	19.3845	19.4414	19.2507	19.3006	19.6209	19.3027	20.2474	19.6609
UID606	P12081	P12081;P49590	HARS1_HUMAN	HARS1	Histidine--tRNA ligase, cytoplasmic	19.0661	18.9887	19.2567	19.1792	19.3017	19.1659	18.9614	18.9983	19.006	18.986	19.2257	18.907	19.0782	19.0781	19.1515	19.0352	19.0018	19.1131	19.2128	19.1366	19.19	19.0367	18.8651	18.9624	18.9358	19.3069	19.0274	18.803	18.9013	19.0188	19.1043	18.8172	19.002	19.0165	19.0116	18.9728	18.9456	19.0699	18.8628	18.9436	19.2175	19.151	19.3655	19.1785
UID607	P12236	P12236;P12235	ADT3_HUMAN	SLC25A6	ADP/ATP translocase 3	20.2337	20.1129	20.2018	20.5096	20.4988	19.4508	20.2764	19.4378	19.5951	20.1219	20.1815	19.9028	20.0898	19.8067	19.7129	19.6361	19.8977	20.1203	19.5896	19.417	19.3837	19.2781	19.1792	19.7282	19.7849	19.9093	19.7472	19.1715	19.3162	19.6887	19.3682	19.4269	19.5	20.0239	19.583	19.7849	19.6924	19.8856	19.9034	19.7766	19.9896	20.0018	20.0168	20.003
UID608	P12259	P12259	FA5_HUMAN	F5	Coagulation factor V	16.8062	16.7851	17.1571	16.9522	17.2239	16.1413	16.9828	15.8717	16.2812		17.1066	17.9252	17.7981	15.7172	16.4946		14.9148		16.4737		14.2795			15.7864	16.7325	15.7273	15.625		14.6732	16.2106	15.2198	16.0672	15.4531		16.1362			16.2219	15.371	15.8583	17.3998	18.2968	17.3465	17.046
UID609	P12268	P12268	IMDH2_HUMAN	IMPDH2	Inosine-5'-monophosphate dehydrogenase 2	20.1125	20.2422	20.4706	20.621	20.5881	20.3101	20.527	20.5505	20.2938	20.2219	20.0695	20.2163	20.2238	20.15	19.9699	20.2151	20.5743	20.0653	20.5877	20.089	20.0523	19.9222	20.2266	19.9351	19.9851	20.306	20.4991	20.218	20.2646	20.1334	20.4429	20.359	20.3543	20.08	20.1815	20.2717	20.2365	20.2958	20.3173	20.1884	20.4524	20.1267	20.1915	20.292
UID610	P12270	P12270	TPR_HUMAN	TPR	Nucleoprotein TPR	19.1502	18.7836	18.6274	19.1145	19.0342	18.4722	18.6622	18.4547	18.5509	18.3098	18.342	18.4193	18.2579	18.4844	18.5485	18.8917	19.0411	18.8155	18.9485	18.7871	18.8951	18.6348	18.6942	18.6681	18.6867	18.4471	18.482	18.4732	18.5232	18.4122	18.5135	18.4786	18.3725	18.4103	18.5107	18.5813	18.5131	18.4649	18.51	18.4919	18.4682	18.1822	18.6314	18.9138
UID611	P12429	P12429	ANXA3_HUMAN	ANXA3	Annexin A3	24.6736	24.7991	24.9034	24.7443	24.7808	24.7973	24.5219	24.5966	24.7677	24.7955	24.3504	24.8377	24.7985	24.862	24.8538	24.8894	24.8217	24.7584	24.7942	24.7066	24.7032	24.5456	24.9043	24.6041	24.4824	24.692	24.7721	24.7111	24.6668	24.6492	24.7377	24.7075	24.8736	24.8318	24.7038	23.7878	23.8376	24.5949	24.669	24.5576	25.0422	24.8141	24.9276	24.8745
UID612	P12544	P12544	GRAA_HUMAN	GZMA	Granzyme A	14.8509			15.4932	15.972	15.3917					14.5698													17.6148	16.2396	16.8431	16.3068						16.1128			15.6845	15.5928	15.5473	15.4554	16.5292
UID613	P12724	P12724	ECP_HUMAN	RNASE3	Eosinophil cationic protein	24.1469	23.4026	22.5358	23.1579	23.26	23.7886	22.4154	23.9825	23.7079	23.2803	24.1412	23.5264	23.511	21.8861	23.6453	23.6154	24.1338	24.4953	23.5223	24.4623	24.5699	23.6721	22.7918	24.7291	25.4726	24.6722	23.912	25.198	25.1986	25.1036	24.2597	24.954	23.9786	23.291	26.1288	24.1678	24.1103	24.9132	25.1555	24.2711	22.5097	23.6908	23.5636	22.3872
UID614	P12814	P12814	ACTN1_HUMAN	ACTN1	Alpha-actinin-1	22.8047	22.9011	22.7228	22.5663	22.4989	22.8995	22.581	22.6976	22.8595	23.2606	22.4239	23.0201	22.9865	23.0946	23.0597	22.8361	22.804	22.7899	22.6635	22.7472	22.7271	22.653	23.1326	22.5968	22.6659	22.5338	22.7163	22.9559	22.8985	22.9579	23.0226	22.9047	22.8124	23.0736	22.721	22.8985	23.0002	22.8801	22.8677	22.7575	22.8871	22.8707	22.5236	22.8602
UID615	P12838	P12838	DEF4_HUMAN	DEFA4	Neutrophil defensin 4	22.1953	21.1088	21.2967	20.1715	20.0136	22.6435	20.9892	22.8252	22.5342	18.399	21.7499	21.5624	22.169	19.3379	20.7589	22.5248	21.6121	20.7799	21.5229	21.3505	21.6187		20.5738	22.4622	22.5739	22.5242	22.3974	23.0634	23.06	22.6073	23.2986	23.2072	22.9966	19.8572	22.4232	21.9982	21.8889	22.2219	22.1759	22.5577	20.9367	19.4644	21.8679	20.4681
UID616	P12955	P12955	PEPD_HUMAN	PEPD	Xaa-Pro dipeptidase	17.3976	17.8153	18.3052	18.1011	17.7096	18.2191	17.5681	17.5308	17.7958	17.7696	18.3275	17.9442	17.9364	18.5055	18.5924	17.7091	17.5921	18.5134	17.7529	18.696	18.7604	18.5438	18.3053	19.1481	18.7689	18.2462	18.0904	17.7801	17.9819	18.1129	17.9461	17.2592	18.0493	17.9987	17.8496	17.898	17.8428	18.0184	17.7759	17.7938	18.1413	19.0604	18.0396	18.0304
UID617	P12956	P12956	XRCC6_HUMAN	XRCC6	X-ray repair cross-complementing protein 6	21.4713	21.4408	21.3804	21.4697	21.5349	21.4381	21.462	21.4542	21.3485	21.3294	21.3766	21.2745	21.2766	21.2529	21.0494	21.0448	21.2099	21.1066	21.371	21.1556	21.147	20.8165	21.1019	21.2744	21.3837	21.3628	21.2524	21.2459	21.2425	21.3857	21.3075	21.297	21.3712	21.5505	21.2747	21.2425	21.2165	21.3886	21.3019	21.4375	21.2306	21.1549	21.4728	21.3818
UID618	P13010	P13010	XRCC5_HUMAN	XRCC5	X-ray repair cross-complementing protein 5	21.8681	21.7814	21.7148	21.7193	21.7974	22.1287	22.1956	22.0596	22.1121	21.9354	22.1014	21.9448	21.941	22.038	21.4612	21.591	21.6544	21.5158	22.0072	21.5813	21.5719	21.1259	21.5139	21.9515	21.8751	21.7912	21.7881	21.8165	21.9255	22.0838	22.1455	21.8519	21.996	22.0176	21.9184	21.8826	21.8704	21.8649	21.8577	22.0316	21.8796	21.4555	21.6722	21.7727
UID619	P13073	P13073	COX41_HUMAN	COX4I1	Cytochrome c oxidase subunit 4 isoform 1, mitochondrial	21.6289	21.3778	21.2146	21.6495	21.6774	20.9154	21.3726	20.8895	21.1483	20.9716	21.3933	21.3319	21.3163	21.1623	20.7618	21.108	21.5474	21.0513	21.0897	21.1974	21.1442	21.2003	21.0782	21.2111	21.2157	21.137	20.8933	20.9862	20.8982	20.9542	20.7776	20.8484	20.8222	21.025	21.142	21.0001	21.0059	21.1997	21.1129	21.1747	21.139	21.3641	21.1924	21.2583
UID620	P13224	P13224	GP1BB_HUMAN	GP1BB	Platelet glycoprotein Ib beta chain	17.737	20.2697	20.5941	19.7557	19.6893	17.5135	18.7621	18.3353	16.1043	16.8033	19.5682	21.0339	20.8335	16.9166	17.9535		15.7855	18.0954		15.5013		17.5715	15.9611	17.8001	19.8155	18.6229	17.9097	17.6576	17.6771	17.8161		15.7596	17.8387	19.288	19.196	17.6745	17.4606	18.8262	17.1818	19.8636	20.1659	21.9096	20.8684	19.2697
UID621	P13284	P13284	GILT_HUMAN	IFI30	Gamma-interferon-inducible lysosomal thiol reductase	17.5713	17.4079	17.4715	19.0984	19.0422	16.1776	18.5752	17.0797	17.0268	15.4098	17.7181	17.2737	16.8882	15.1199	17.5178	18.3751	18.1409	17.3141	16.5767	18.2906	18.3119	17.1799	16.5075	18.5492	18.8656	18.5273	15.8355	19.2973	19.2374	18.8512	18.5419	18.4836	17.7193		19.7877	17.4642	17.4232	18.8151	17.9637	19.4223	16.4161	17.7449	17.1206	16.4779
UID622	P13473	P13473	LAMP2_HUMAN	LAMP2	Lysosome-associated membrane glycoprotein 2	23.1903	22.2608	21.9161	21.9059	21.7657	22.4202	22.0354	22.2644	22.5814	22.3431	22.2267	22.3759	22.4086	22.2268	21.6478	22.4825	22.3384	22.1973	21.9919	21.9254	22.0039	19.3866	21.2113	22.6632	22.7648	22.7962	22.6959	22.4631	22.3903	22.6877	22.414	22.7437	22.6021	22.5281	22.5391	22.3765	22.3618	22.2001	22.2716	22.6163	21.8827	21.1692	22.2717	21.6393
UID623	P13489	P13489	RINI_HUMAN	RNH1	Ribonuclease inhibitor	21.9869	22.2451	21.9309	22.2456	22.1822	22.4935	22.0787	22.3697	22.5152	21.9557	22.2635	22.5077	22.5976	21.4115	21.9599	22.1744	21.8995	21.6519	22.2221	21.9292	21.9521	21.0928	21.8498	22.289	21.978	22.5418	22.5015	22.5066	22.4872	22.6527	22.6839	22.6649	22.4563	21.6975	22.6791	22.4201	22.468	22.4526	22.4963	22.5448	22.3601	21.7974	22.1872	22.1465
UID624	P13498	P13498	CY24A_HUMAN	CYBA	Cytochrome b-245 light chain	23.3406	23.6591	22.8804	22.7502	22.7675	23.0784	22.163	23.0128	23.1158	23.1467	22.9015	22.9118	22.9114	23.2873	22.1331	23.2038	22.9867	22.8149	23.167	22.7418	22.6173	22.2318	22.4039	23.4903	23.1097	23.2499	23.327	23.4825	23.4653	22.9685	23.2362	23.5821	23.3369	23.276	23.4078	23.1723	23.18	22.8409	23.0155	23.3524	22.7557	22.6782	22.8112	22.8069
UID625	P13639	P13639	EF2_HUMAN	EEF2	Elongation factor 2	21.6966	21.8872	21.7425	22.0014	21.9853	21.9419	21.8951	22.1579	22.0592	21.74	22.2238	21.9987	22.0054	21.5978	21.7255	21.791	21.6648	21.5346	21.8564	21.6162	21.5799	21.5567	21.7964	21.9104	21.802	21.9213	21.9328	22.0641	22.0141	21.879	21.9976	21.9539	21.9735	21.875	21.9225	21.9357	21.9085	21.9625	21.9271	22.049	21.8578	21.6921	21.6502	21.8418
UID626	P13645	P13645	K1C10_HUMAN	KRT10	Keratin, type I cytoskeletal 10	19.2261	19.4938	17.1044	17.9773	18.0394	16.5642	19.9557	17.3958	16.7252	19.8755	17.1075	19.3768	19.4498	18.0618	17.62	18.4289	18.6513	19.09	18.262	23.121	23.029	16.3624	16.5775	17.7685	20.0674	17.3699	17.9574	18.1642	18.1027	18.3963	18.6792	19.5601	17.3397	18.0454	19.3863	16.2698	15.9568	18.6115	18.4741	18.4955	18.3766	20.2665	17.171	18.4665
UID627	P13667	P13667	PDIA4_HUMAN	PDIA4	Protein disulfide-isomerase A4	20.6003	20.6187	20.2916	20.9657	21.0056	19.9119	21.166	20.1537	20.2599	19.8977	20.9124	20.2677	20.2491	19.8466	19.5382	19.44	20.2341	19.8015	19.9552	19.7593	19.7116	19.0626	19.4575	19.9518	20.0691	19.9119	19.7374	20.031	20.0507	19.9743	19.9544	19.5564	19.7528	20.123	19.956	19.5904	19.6366	19.7396	19.7545	20.078	20.06	20.0495	20.344	20.2651
UID628	P13688	P13688	CEAM1_HUMAN	CEACAM1	Carcinoembryonic antigen-related cell adhesion molecule 1	21.3108	20.835	20.749	20.9812	20.8518	21.2312	21.3337	20.8845	21.4135	20.9743	20.9396	21.4306	21.3303	21.4131	20.6419	21.3886	21.2895	21.0654	20.8809	21.2734	21.2855	20.487	20.3171	20.9193	20.8328	20.858	21.0647	21.0849	21.082	21.1638	21.2219	21.0464	20.9892	20.6741	20.862	21.243	21.1989	21.0635	21.2573	20.7858	20.4264	20.1789	20.5262	20.7767
UID629	P13693	Q9HAU6;P13693	TCTP_HUMAN	TPT1	Translationally-controlled tumor protein	19.3836	19.1539	19.2181	20.1343	20.0725	19.237	19.8323	19.5296	19.7909	19.1005	19.8644	19.5773	19.5783	19.175	20.161	20.1595	19.5688	19.3966	19.3622	19.3356	19.6318	19.5796	20.0413	19.3797	19.5082	19.5315	19.2025	19.8716	19.7432	19.5166	19.7843	19.4193	19.7344	19.085	19.3898	19.7066	19.678	19.3864	19.609	19.6337	19.5663	19.0409	19.3277	19.4977
UID630	P13716	P13716	HEM2_HUMAN	ALAD	Delta-aminolevulinic acid dehydratase	19.6529	19.8447	21.2263	20.6745	20.6486	19.3894	18.2862	19.3803	19.3299	19.0011	20.3405	19.5734	19.4579	18.5784	22.435	20.5359	20.4663	21.6285	20.1399	21.6057	21.5951	21.9473	21.8188	22.1115	21.8747	20.9437	20.039	19.3268	19.3017	19.1727	19.1376	19.2488	19.2498	19.0054	20.3129	20.193	20.254	19.4843	19.2746	20.2462	20.1571	22.2064	20.3567	20.2388
UID631	P13727	P13727	PRG2_HUMAN	PRG2	Bone marrow proteoglycan	19.8291	19.8429		19.5103	19.6771	17.5557	17.2068			20.4094	21.2996	19.9591	19.8067	16.9946	19.2494	18.4561	20.4877	20.1088	16.6736	21.3808	21.3806	20.111	18.0771	21.9387	23.2371	22.4201	20.1305	22.8766	22.6826	22.9721	21.5349	22.4321	20.9686	19.4546	23.675	21.4489	21.1702	23.1151	22.2376	23.131		19.9906	19.3142
UID632	P13747	P13747	HLAE_HUMAN	HLA-E	HLA class I histocompatibility antigen, alpha chain E	18.0215	17.9152	18.0366	17.6368	17.6424	17.8889	18.1273	18.642	17.9357	17.7	17.7559	18.4237	18.5038	17.8302	17.3068	18.1412	18.3915	18.8454	19.1877	17.5386	18.1389	17.1597	17.8659	17.4368	18.2391	17.9489	18.1848	17.8411	17.7767	18.2961	18.5152	18.5113	18.0587	18.1762	17.9475	17.8144	17.9572	18.0377	18.0744	17.4338	18.105	18.5737	17.6828	17.5994
UID633	P13796	P13796	PLSL_HUMAN	LCP1	Plastin-2	25.4886	25.3383	25.507	25.5407	25.5095	25.7303	25.5317	25.7585	25.653	25.8199	25.1253	25.6646	25.6948	25.7884	25.0094	25.2611	25.455	24.9548	25.2125	25.1884	25.1714	24.2765	24.9091	25.4449	25.4344	25.6156	25.6276	25.9164	25.8247	25.7904	26.0157	25.8521	25.6489	25.6256	25.684	25.6579	25.6654	25.6667	25.7116	25.624	25.1363	24.6261	25.05	25.2287
UID634	P13798	P13798	ACPH_HUMAN	APEH	Acylamino-acid-releasing enzyme	20.4008	20.4483	20.7438	20.686	20.7374	20.316	19.8351	20.3306	20.2189	20.3326	20.4871	20.331	20.3753	20.4973	21.4593	20.694	20.474	20.9746	20.3231	21.2131	21.1123	21.2481	21.0135	21.4484	21.4583	20.9759	20.653	20.5068	20.5355	20.2885	20.2812	20.2828	20.5208	20.305	20.5543	20.6118	20.57	20.381	20.3599	20.7752	20.6293	21.2964	20.5426	20.5553
UID635	P13804	P13804	ETFA_HUMAN	ETFA	Electron transfer flavoprotein subunit alpha, mitochondrial	19.7565	19.9188	19.6421	19.5337	19.4798	19.09	19.5875	19.3855	19.3353	19.1941	19.9293	19.3927	19.3704	19.0047	19.2232	18.8526	19.6198	19.4672	19.0745	19.5639	19.6721	19.0137	19.2395	19.5275	19.3715	19.4693	19.5128	19.2345	19.1883	19.0607	19.0646	19.2182	19.3486	18.8015	19.262	19.1097	19.1009	19.6886	19.4134	19.2485	19.1232	19.6002	19.1041	19.3837
UID636	P13807	P13807	GYS1_HUMAN	GYS1	Glycogen [starch] synthase, muscle	20.2728	20.6237	20.616	20.418	20.3536	20.5929	20.1293	20.8537	20.3827	20.4691	19.8881	20.5718	20.5821	20.7342	19.9178	19.986	20.4471	20.39	20.0798	20.2187	20.2888	19.8864	20.2056	20.2698	20.2989	20.3742	20.3689	20.5831	20.7082	20.5463	20.7143	20.7133	20.6545	20.1191	20.4011	20.4962	20.5274	20.5135	20.5739	20.5386	20.5006	19.9673	20.4008	20.139
UID637	P13861	P13861	KAP2_HUMAN	PRKAR2A	cAMP-dependent protein kinase type II-alpha regulatory subunit	19.0621	18.7785	19.1855	19.2716	19.3313	19.3394	19.3391	19.0102	19.1684	19.3488	18.9493	19.1797	19.1935	19.7155	19.2092	19.5257	19.0999	19.0976	19.0906	19.1246	19.1228	18.9859	19.1445	19.1335	19.0856	19.1037	19.2425	19.4131	19.3411	19.4925	19.4697	19.3297	19.3979	19.4013	19.2925	19.0996	19.1495	19.1909	19.2301	19.3092	19.1176	18.8788	19.1469	19.2864
UID638	P13929	P13929	ENOB_HUMAN	ENO3	Beta-enolase	16.9671	17.102	17.075	16.2309	16.7622	17.2758	16.4407	17.4206	17.3022	17.7166	17.0567	17.2898	17.3669	17.4659			18.0702	17.4351	16.4268	17.6846	17.469			17.3676	17.0946	17.5857	17.5413	17.231	17.4372	17.5899	17.3849	17.7013	17.3442	17.7185	17.0745		17.3968	17.2471	17.5143	17.2777	17.439		17.0477
UID639	P13987	P13987	CD59_HUMAN	CD59	CD59 glycoprotein	19.687	19.0672	19.5478	18.8885	19.0208	21.059	20.7209	20.4905	21.6013	20.5309	20.5526	21.3606	21.272	20.0571	20.2007	20.8499	19.934	19.7265	21.0622	19.8362	19.8204	19.3549	20.0543	20.5299	20.4889	21.1851	21.1013	21.6464	21.5851	21.3954	21.4722	21.2524	21.5434	20.1112	21.6925	21.4894	21.6277	21.4921	21.4317	21.1971	19.4904	19.4713	20.8782	20.2814
UID640	P14151	P14151	LYAM1_HUMAN	SELL	L-selectin	19.4269		18.9655	18.552	18.2268	19.4737	19.0631	19.608	19.3756	19.4396	19.4311	19.7844	19.7033	18.8227	18.6839	18.8556	19.4741	19.1703	18.9154	18.8889	19.3191	18.1997	18.8558	19.8971	19.5655	20.0082	19.5321	19.515	19.8529	20.1263	20.1015	20.1397	20.3916	19.1559	19.7977	19.8978	19.7194	19.4306	20.0154	19.7236	17.9813	19.606	18.9013	19.4864
UID641	P14174	P14174	MIF_HUMAN	MIF	Macrophage migration inhibitory factor	23.6584	24.0118	23.7007	23.906	24.002	24.1135	23.9162	23.4481	23.8665	22.8242	23.44	23.9127	23.9868	22.6239	24.3221	23.9052	23.3141	23.5241	24.2595	23.3956	23.4069	23.6939	23.9168	23.4671	23.6086	23.6372	23.7712	23.9509	23.7954	23.9877	23.6412	23.8911	23.7828	23.1187	24.0366	23.7888	23.8661	24.1957	23.8207	24.0265	23.892	23.7517	23.7502	23.916
UID642	P14314	P14314	GLU2B_HUMAN	PRKCSH	Glucosidase 2 subunit beta	20.3813	20.2165	20.011	20.2416	20.2355	20.0705	20.2754	19.9449	20.2807	20.0453	20.5056	19.9241	19.9482	20.1441	19.8513	20.4089	20.2167	19.9456	20.0358	20.1607	20.0782	19.8051	20.1359	19.9317	20.0956	19.7986	19.9165	19.9684	19.9573	20.0717	20.0008	19.884	20.0385	19.8593	19.7613	19.9821	19.9982	19.6164	19.95	19.9654	19.9135	19.7884	19.8281	20.3836
UID643	P14317	P14317	HCLS1_HUMAN	HCLS1	Hematopoietic lineage cell-specific protein	21.6083	22.0322	22.2305	21.6984	21.7331	22.17	22.123	22.3325	21.9499	22.0303	21.2879	22.2447	22.2187	22.0638	20.3509	21.9833	22.0682	21.5251	21.6761	21.6598	21.6794	21.5382	21.6233	22.2075	22.4948	21.9363	22.1061	22.4015	22.3666	22.2282	21.9516	22.2014	22.1731	22.0822	22.2998	22.439	22.5159	22.428	22.4293	22.524	21.6141	21.4302	21.649	21.8299
UID644	P14324	P14324	FPPS_HUMAN	FDPS	Farnesyl pyrophosphate synthase	20.0731	20.1969	19.9969	20.1656	20.0945	20.1667	19.8039	20.3172	19.962	20.3402	19.8064	19.5961	19.5353	19.9594	20.265	20.0537	19.9586	19.7764	19.7711	19.6431	19.749	19.7549	20.2484	19.9246	20.1747	20.0549	20.0526	20.2115	20.1935	20.1905	19.853	20.141	20.2091	19.523	20.1992	20.0157	20.1417	19.9781	20.0666	20.1784	20.4977	20.1288	20.0058	20.1695
UID645	P14406	P14406	CX7A2_HUMAN	COX7A2	Cytochrome c oxidase subunit 7A2, mitochondrial	19.946	19.6943	19.2852	19.655	19.8559	18.6679	19.3591	18.7064	19.1684	19.4862	19.8274	19.6444	19.2372	19.523	18.7471	18.7628	19.6496	19.4964	19.5441	19.2011	19.0761	19.2655	18.6148	19.4808	19.4755	19.3967	19.0859	19.0648	19.0355	18.915	18.8092	18.6581	18.9083	19.6016	19.2971	18.9486	19.0524	19.1918	19.3771	19.3652	19.4045	19.343	19.2867	19.2699
UID646	P14550	P14550	AK1A1_HUMAN	AKR1A1	Aldo-keto reductase family 1 member A1	19.6312	20.157	20.3069	20.1294	20.2468	20.218	19.6119	19.9969	19.9163	20.0315	19.5971	20.2224	20.1727	20.1987	19.9735	19.5298	19.9462	20.1548	19.9623	19.8295	19.7947	19.9692	19.4917	19.705	19.2966	19.479	20.239	18.7581	18.7911	19.6361	20.0237	19.8022	20.0392	19.9594	19.8069	20.1945	20.1686	19.1746	20.1928	20.0833	20.314	20.1054	20.3692	20.0671
UID647	P14598	A6NI72;P14598;A8MVU1	NCF1_HUMAN	NCF1	Neutrophil cytosol factor 1	18.7649	19.8087	18.9782	18.2464	18.5639	19.1429	17.4333	19.68	18.869	18.8914	17.1643	19.1892	19.4208	18.7674	19.3134	19.7945	20.5491	19.6073	19.5202	19.4563	19.6364	19.1059	18.9797	19.3284	19.6743	19.6812	19.182	20.5832	20.5323	19.6627	19.2776	19.6246	19.137	19.2404	19.1739	19.7745	19.6005	19.3855	19.3788	19.2609	19.1631	19.7272	19.4198	18.6086
UID648	P14618	P14618	KPYM_HUMAN	PKM	Pyruvate kinase PKM	25.409	25.5842	25.3327	25.2436	25.1086	25.2539	24.9443	25.5717	25.2887	25.4801	24.8853	25.2132	25.2401	25.0778	25.3243	25.3021	25.409	25.4417	25.4851	25.2162	25.2525	25.0443	25.521	25.0813	25.1686	25.2905	25.1649	25.3987	25.3306	25.2728	25.3841	25.3974	25.3369	25.112	25.1558	25.1214	25.1519	25.252	25.1786	25.233	25.6294	25.2688	25.4047	25.2461
UID649	P14625	P14625	ENPL_HUMAN	HSP90B1	Endoplasmin	23.0041	22.8198	22.224	23.0942	23.0857	22.0668	23.1827	22.521	22.3334	22.0131	22.871	22.4172	22.4877	22.3066	21.9455	21.679	22.4942	22.2266	22.1612	22.0829	22.0103	21.8526	22.1993	22.0518	22.0685	21.8542	21.9286	22.1117	22.1305	22.0709	22.0588	21.8497	21.9524	22.2379	21.8737	21.7744	21.749	21.8635	22.0166	21.9975	22.3099	22.3631	22.4461	22.5874
UID650	P14735	P14735	IDE_HUMAN	IDE	Insulin-degrading enzyme	18.1954	18.5281	19.1296	19.9928	19.8303	18.5859	19.8061	18.787	18.7692	18.4788	19.6283	18.6664	18.6857	18.6393	19.7729	18.46	18.5791	18.9972	18.5893	19.217	19.0194	19.2568	19.1511	19.4766	19.4548	18.9873	18.7458	18.1977	18.2851	18.1403	18.5344	18.2781	18.11	18.2306	18.4995	18.3569	18.3693	18.3821	18.5044	18.5798	18.8962	19.6222	18.998	19.1946
UID651	P14780	P14780	MMP9_HUMAN	MMP9	Matrix metalloproteinase-9	25.8003	25.8364	25.3403	24.8907	24.892	25.1804	24.9578	25.4282	24.68	25.7695	23.0683	25.1109	25.0969	25.7005	24.7354	25.2879	25.6212	24.7546	25.8272	24.7066	24.7298	24.6069	24.6616	25.2505	25.1211	25.2252	25.2232	25.4509	25.4104	25.3412	25.6856	25.4571	25.35	25.4855	24.8714	25.2741	25.1849	24.8876	25.0103	24.8447	25.1656	24.538	25.1515	25.4613
UID652	P14854	P14854	CX6B1_HUMAN	COX6B1	Cytochrome c oxidase subunit 6B1	19.3849	18.8273	18.7999	19.5175	19.344	18.683	19.5211	18.8417	19.1366	18.8368	19.3925	19.045	19.2369	18.9069	18.3769	18.8007	18.8096	18.3352	18.4329	18.5137	18.2192	17.6346	18.2997	19.1041	19.1523	18.7461	18.3138	18.624	18.7302	19.0086	18.6851	18.7414	18.3329	18.5634	19.0094	18.7328	18.8753	18.7972	18.6339	18.9336	18.5747	18.2761	18.4597	18.9517
UID653	P14866	P14866	HNRPL_HUMAN	HNRNPL	Heterogeneous nuclear ribonucleoprotein L	21.2867	21.2456	20.7864	21.184	21.1837	20.7284	20.938	21.0076	20.7715	20.3361	20.695	20.7819	20.7417	20.2752	21.053	20.8044	21.0942	20.6698	21.1388	20.8932	21.0126	20.8116	21.0346	20.7619	20.9179	20.6794	20.6827	20.9224	20.8619	20.8623	20.809	20.7064	20.789	20.3295	20.7356	20.8008	20.8746	20.932	20.8834	20.9032	21.0322	20.5299	20.7636	21.4013
UID654	P14868	P14868	SYDC_HUMAN	DARS1	Aspartate--tRNA ligase, cytoplasmic	19.4247	19.2219	19.2683	19.6248	19.5879	19.6048	19.6692	19.5228	20.0262	19.5127	19.734	19.3959	19.4177	19.6011	19.4393	19.1985	19.2591	19.2858	19.4529	19.2072	19.2461	19.0481	19.3305	19.4278	19.3409	19.3864	19.4083	19.4507	19.3737	19.3468	19.4023	19.3701	19.4743	19.6363	19.4049	19.3037	19.3591	19.2583	19.3782	19.2587	19.3942	19.8935	19.4387	19.3715
UID655	P14927	P14927	QCR7_HUMAN	UQCRB	Cytochrome b-c1 complex subunit 7	17.6375	17.3872	17.4113	17.6319	17.7937	17.2819	17.9267	17.1975	17.7193	17.6673	18.4582	17.6034	17.4208	16.9974	16.5842	17.0175	17.5783	17.2271	17.1437	17.7809	17.7527	16.0941	16.6985	17.7423	18.0757	17.5669	17.4082	17.7374	17.6934	17.0601	17.5167	17.6626	17.5338	17.5775	17.4916	17.4922	17.7979	17.5126	17.7854	17.8775	16.8639	16.8383	16.6934	17.1305
UID656	P15104	P15104	GLNA_HUMAN	GLUL	Glutamine synthetase	16.7064	17.2513	16.8035	17.1277	17.3671	16.5042	16.579	15.4987	16.1147		15.2828	16.9638	16.8286	15.7729	16.7475	16.304	16.6407	17.0056	16.5942	16.1845	16.3227	16.2938	16.586	16.3185	16.7386	16.849	16.7968	15.7618	16.1777	16.3065	16.9065	16.3426	16.0978		16.1477	16.357	16.2639	16.6557	16.8258	16.5701	17.3927	15.7763	16.2178	17.2526
UID657	P15144	P15144	AMPN_HUMAN	ANPEP	Aminopeptidase N	21.1353	20.5987	20.6062	20.9485	20.9491	21.1079	20.7434	19.4401	20.457	21.281	18.0872	20.8149	20.8549	20.856	20.7051	20.8321	21.4655	20.7805	20.8762	20.753	20.8036	19.9214	20.4465	20.8538	20.9656	20.7967	19.8295	21.0448	21.0325	21.1323	21.2899	20.6138	20.6295	21.1996	20.9894	20.8162	20.8233	20.8125	20.5518	20.7415	19.9925	19.5439	20.0529	20.2971
UID658	P15153	P15153	RAC2_HUMAN	RAC2	Ras-related C3 botulinum toxin substrate 2	24.4623	24.5425	24.7198	24.3702	24.3832	24.767	24.2158	24.502	24.4017	24.5373	24.2112	24.7926	24.7513	24.468	24.4253	24.5526	24.5249	24.5269	24.7836	24.6998	24.6459	24.6568	24.4868	24.4092	24.428	24.6705	24.7195	24.7607	24.6195	24.8345	24.7924	24.7371	24.7579	24.0548	24.7145	24.8347	24.8425	24.8407	24.7534	24.659	24.7356	24.748	24.8399	24.6151
UID659	P15170	P15170	ERF3A_HUMAN	GSPT1	Eukaryotic peptide chain release factor GTP-binding subunit ERF3A	16.8068	17.5099	18.0257	17.9285	17.8852	17.776	18.1707	17.5098	17.9826	17.6141	18.1001	17.7927	17.9351	17.7344	17.5508	17.3846	17.5608	17.117	17.5867	16.8729	17.0042		17.0544	17.8786	18.1123	17.7225	17.4349	17.7462	17.7789	17.7883	17.6594	17.5507	17.6996	17.5821	17.6676	17.5653	17.5575	17.2997	17.6525	17.8609	17.1894	17.8908	17.7175	17.4925
UID660	P15289	P15289	ARSA_HUMAN	ARSA	Arylsulfatase A	18.4835	18.3778	17.9529	18.2958	18.3039	18.2499	17.5453	16.5001	17.0335	17.2868	17.858	17.5436	17.5281	17.0241	17.7677	18.3703	17.5318	18.6458	18.6834	18.5785	18.6648	18.3839	18.2328	16.894	18.1687	18.1434	17.4597	18.3959	18.4507	16.7706	18.4981	18.1331	18.0847	17.2229	18.327	18.1769	18.4827	17.2893	17.9558	17.9967	18.1369	18.1129	16.9349	18.6669
UID661	P15291	P15291	B4GT1_HUMAN	B4GALT1	Beta-1,4-galactosyltransferase 1	17.1741	17.0616	17.1404	17.036	16.5734	16.9649	17.1712	16.6792	17.3007	16.555	17.3267	16.9044	17.1791	16.7877	16.0494	16.2387	16.3008	16.6866	16.942	16.0509			16.5705	16.8822	16.8525	16.9989		17.093	17.1167	17.4242	17.0507	17.1479	17.405		17.5439	17.3222	17.0882	17.1565	16.6798	16.5566	16.8403	17.1804	16.7611	17.1017
UID662	P15309	P15309	PPAP_HUMAN	ACP3	Prostatic acid phosphatase	18.9348	18.0188	18.4388	18.2403	17.734	18.6942	18.7982	17.98	19.3014	18.8141	19.2103	17.763	17.9149	17.7173	18.4747	18.7329	18.3007	18.1445	19.1021	18.1647	17.5163	18.2312	18.0286	18.8952	18.6671	18.2413	17.7841	18.5893	18.6391	18.3704	18.2672	18.8482	18.5537	17.6981	18.8756	18.7147	18.6068	18.2353	18.4302	18.3147	18.1851	18.5422	18.1646	17.9571
UID663	P15311	P15311	EZRI_HUMAN	EZR	Ezrin	21.0715	21.0601	21.3561	21.5808	21.6617	21.069	21.1326	21.195	21.0476	21.2545	21.2328	20.98	20.915	21.1161	20.8527	21.1263	21.0772	21.1924	21.0061	21.048	21.076	21.2262	21.4456	21.1691	21.2741	21.2977	21.1222	21.1914	21.1624	21.2094	21.1417	21.1973	21.3358	21.0745	21.2443	21.1091	21.068	21.1774	21.1841	21.427	21.0527	21.3075	21.2073	21.1204
UID664	P15374	P15374	UCHL3_HUMAN	UCHL3	Ubiquitin carboxyl-terminal hydrolase isozyme L3	19.5292	19.4868	19.9539	19.95	19.8588	19.7134	19.6826	19.8029	19.915	19.3742	19.4372	19.8891	19.7567	19.7229	20.3885	19.9808	19.6095	19.3876	19.5326	19.9311	19.905	19.8955	20.2884	19.9621	19.743	19.3972	19.7105	20.0473	20.0577	19.7304	20.0399	19.9686	19.7591	19.4889	19.8676	19.9295	19.8445	19.8028	19.8259	19.9442	19.8386	19.5249	19.6455	19.977
UID665	P15498	P15498	VAV_HUMAN	VAV1	Proto-oncogene vav	20.1415	20.1727	20.0697	20.0262	19.7943	20.3359	19.9653	20.2948	20.1015	20.0767	19.9807	20.3018	20.303	20.0852	20.0623	19.8735	20.1123	19.9887	20.0464	19.8728	19.8664	19.3796	19.9069	20.3312	20.1438	20.5933	20.5545	20.3354	20.5002	20.5409	20.5141	20.2893	20.6363	20.3946	20.2675	20.5284	20.4366	20.6289	20.5417	20.4177	20.3675	19.9649	20.3637	19.8339
UID666	P15509	P15509	CSF2R_HUMAN	CSF2RA	Granulocyte-macrophage colony-stimulating factor receptor subunit alpha	18.1825	18.1112	17.8903	18.097	17.986	17.5583	18.4448	18.0118	17.6737	17.6463	17.5272	17.9818	17.8938	17.9682	17.7972	18.3158	18.2536	18.312	17.5299	18.0165	18.3457	18.0494	18.3484	17.2773	17.5225	17.8623	17.5519	18.2148	18.1525	18.1578	18.1031	17.9186	17.8948	16.9837	17.831	17.7668	17.863	17.8455	18.0601	17.6036	17.5908		17.4369	17.8118
UID667	P15529	P15529	MCP_HUMAN	CD46	Membrane cofactor protein	16.5157		16.6487	16.0634	16.0383	17.0455	16.7272	15.9145	16.8937	17.3538	15.6953	17.0529	17.33	17.3286			16.3492	15.4869						17.0887	16.5782	16.8391	17.2313	16.9035	16.9735	17.357	17.0641	17.5381	17.221	17.5496	17.266	16.6801	16.7325	16.5434	17.1503	17.2486			15.9846
UID668	P15531	P15531	NDKA_HUMAN	NME1	Nucleoside diphosphate kinase A	19.3284	19.5022	20.1974	19.9084	20.0295	20.4792	20.2669	20.1822	20.3158	20.4104	20.215	20.2636	20.3451	20.2029	19.7102	18.2554	19.5786	19.0831	18.9615	19.426	19.1418	18.2462	18.9188	20.7614	20.8862	20.6024	20.3316	20.0661	20.0943	20.2126	20.2302	20.1222	20.4203	20.2632	20.4288	20.206	20.1291	20.2153	20.1394	20.3766	19.4372	19.6351	19.2305	19.2542
UID669	P15586	P15586	GNS_HUMAN	GNS	N-acetylglucosamine-6-sulfatase	21.2244	20.8336	20.6633	20.8087	20.9581	20.695	21.1398	20.6796	20.9554	20.4794	21.1022	20.5771	20.6083	20.6056	20.279	20.9386	20.8905	20.8994	20.9592	20.8232	20.7267	20.5222	20.2938	20.7025	20.494	20.5001	20.6808	20.4492	20.4409	20.6539	20.5825	20.7202	20.7413	20.629	20.6212	20.5623	20.551	20.6126	20.3341	20.7038	20.7048	20.5371	20.6917	20.9533
UID670	P15735	P15735	PHKG2_HUMAN	PHKG2	Phosphorylase b kinase gamma catalytic chain, liver/testis isoform	17.4641	17.6118	17.8414	17.6113	17.4869	17.6776	17.3203	17.8174	17.5317	17.5379	17.1714	17.8358	17.5315	17.1055	17.0815	17.4734	17.5634	17.5833	17.8473	17.5574	17.4724	17.8749	17.6489	17.3058	17.5846	17.7162	17.9125	17.9623	17.9476	17.7501	17.8483	17.9114	17.8656	17.2702	17.8112	17.7659	17.6652	18.024	17.9703	17.8225	17.6632	17.7897	17.9272	17.6778
UID671	P15848	P15848	ARSB_HUMAN	ARSB	Arylsulfatase B	18.1489	18.1558	17.2077	17.2405	17.2373	17.5757	17.1042	17.1442	16.9034	17.3373	17.5053	17.1656	17.332	16.1202	17.8401	17.7517	18.0203	17.8581	18.1238	18.5049	18.4955	18.0019	17.2315	17.9682	19.1391	18.0097	17.8108	18.3606	18.3629	18.8422	17.7445	17.7722	17.2177	17.4868	18.6261	17.5169	17.5374	18.695	17.8752	18.6576	17.486	17.7548	17.2323	17.5984
UID672	P15880	P15880	RS2_HUMAN	RPS2	40S ribosomal protein S2	19.7312	19.8327	20.1547	20.1599	20.0939	20.1123	20.6199	20.8534	20.3465	20.0713	21.3131	19.904	19.9867	19.8991	19.4475	19.8039	19.462	19.5647	20.0089	19.468	19.5159	19.5811	19.4611	19.9694	20.0621	19.8713	19.9554	19.7455	19.8479	19.9655	20.0052	19.9885	19.9532	19.9906	19.8411	19.8293	19.8527	20.0728	19.8255	20.1901	19.9379	19.9991	19.9697	19.5294
UID673	P15927	P15927	RFA2_HUMAN	RPA2	Replication protein A 32 kDa subunit	18.5897	18.6243	18.4548	18.0636	17.7479	18.8776	18.3552	18.9968	18.9929	19.0103	18.7468	18.8541	18.733	18.1246	17.3022	18.5399	18.7208	18.2111	18.1776	18.3319	18.06		17.5397	18.6599	18.8018	18.5591	18.6266	19.2564	19.1766	18.657	18.3281	18.883	18.862	18.8793	18.5962	18.5785	18.7587	18.7811	18.7159	19.0832	19.0856	17.8893	17.9584	18.6544
UID674	P16035	P16035	TIMP2_HUMAN	TIMP2	Metalloproteinase inhibitor 2	18.5914	18.4858	17.5424	17.7333	17.8355	17.8203	17.421	17.9791	17.7579	17.9903	16.2368	17.8765	18.1648	17.9449	16.9392	17.8439	18.3274	17.7263	18.3997	17.4116	16.6371	16.5963	17.1001	18.2882	17.9662	18.2485	17.9624	18.132	17.9416	17.9494	17.9729	18.4193	18.3399	17.6743	17.8468	17.9933	18.1043	18.2142	17.9206	18.1535	17.7331	16.7479	17.5233	17.602
UID675	P16050	P16050	LOX15_HUMAN	ALOX15	Polyunsaturated fatty acid lipoxygenase ALOX15	19.6323	19.736		19.3984	19.5698	16.1055	16.2469			19.3496	19.9928	18.6219	18.5281	17.0432	19.641	19.068	20.3439	19.2304	17.4221	19.8852	19.8619	20.6536	18.5829	20.7762	20.9913	21.1823	18.8136	22.3215	22.3547	21.4763	20.1339	21.1795	17.1484	18.7066	22.6786	20.4255	20.3562	21.0615	19.9272	21.0598		19.2991	18.4236	19.3221
UID676	P16070	P16070	CD44_HUMAN	CD44	CD44 antigen	20.7508	20.2852	19.9581	20.1613	20.1509	20.2213	21.0656	20.5199	20.9061	19.7581	20.5718	20.1743	20.1131	19.988	19.595	20.1154	20.1536	19.8266	20.0148	19.9273	20.0412	19.6586	19.7984	19.9696	20.2239	20.1128	19.9249	20.014	19.9827	20.1093	20.0613	19.9452	20.1866	19.7056	19.9353	20.0862	19.9986	19.9839	20.3157	20.1675	20.0132	19.6948	20.3246	20.0396
UID677	P16083	P16083	NQO2_HUMAN	NQO2	Ribosyldihydronicotinamide dehydrogenase [quinone]	20.488	18.6119	21.4449	21.6101	21.5901	18.7833	19.5288	21.2251	20.9853	20.3479	19.1123	19.082	19.1817	21.2003	21.2368	20.6644	20.6795	21.2024	20.5292	20.6507	20.6391	21.5273	18.5184	20.7052	20.3271	19.2584	21.1636	21.8915	21.8206	19.3708	20.7663	21.1953	20.4546	20.1512	20.9925	20.6839	20.6667	20.5526	20.93	21.4496	20.966	20.4629	21.61	20.8494
UID678	P16104	P16104	H2AX_HUMAN	H2AX	Histone H2AX	28.0937	27.9659	27.4816	27.7162		27.0931	26.5062	27.4811	26.9154	27.4147	26.6208	26.6675	26.9447	27.2978		28.2819	28.1237	28.1631	28.1925	27.7789	28.6409	27.704		27.5347	27.1356	27.1841	27.1884	26.93	27.2005	27.2863	27.0066	27.3212	27.1693	26.6497	27.3215	27.3788	26.6872	27.249	26.9672	27.3568	27.8153	27.7943		27.7736
UID679	P16150	P16150	LEUK_HUMAN	SPN	Leukosialin	22.0094	21.2695	21.2101	20.668	20.5494	21.4277	21.1551	21.4416	21.4767	21.0838	21.336	21.2553	20.9929	21.2481	19.9123	21.2038	21.3099	21.4323	21.3529	20.9768	20.7879	19.8154	20.5134	21.3171	21.1464	21.4755	20.6987	21.373	21.4439	21.1068	21.4337	21.4624	21.3882	21.3426	21.1704	21.3072	21.1853	21.0468	21.228	21.4696	20.7681	20.3013	21.2434	21.3537
UID680	P16152	P16152	CBR1_HUMAN	CBR1	Carbonyl reductase [NADPH] 1	18.5433	18.9598	19.3255	17.8122	17.7912	18.4355	18.0018	18.2323	18.1106	18.1542	17.388	17.7096	17.4163	18.505	18.9626	17.1819	19.1043	18.0483	18.6556	18.8531	18.9204	19.2481	19.0682	18.7147	18.2505	18.7919	18.5828	18.477	18.5991	18.5902	18.6417	18.479	19.1061	18.4577	18.3254	18.6501	18.6226	18.9093	18.2074	18.9544	19.01	19.1563	19.1409	19.0256
UID681	P16157	P16157	ANK1_HUMAN	ANK1	Ankyrin-1	20.8156	20.5565	22.6575	22.1263	22.1294	19.2037	17.6556	19.4353	17.1795	19.7759	22.2019	19.8592	19.8699	20.0217	24.0612	22.8141	22.4195	23.4317	21.2295	23.5967	23.5851	24.2711	23.7891	23.5019	23.7674	22.7534	21.7247	19.6813	19.6301	18.9461	17.5541	17.8102	18.253	20.6875	21.8444	21.6113	21.6741	20.4997	20.0268	21.7439	21.1393	23.5915	21.8027	21.9975
UID682	P16219	P16219	ACADS_HUMAN	ACADS	Short-chain specific acyl-CoA dehydrogenase, mitochondrial	17.1072	16.8875	17.118	16.1419	16.3233	16.6529	15.8992	17.3101	17.4136	17.093	17.5263	16.6428	16.2966	16.8523	16.608	17.54	17.3271	17.0408	16.7733	17.2234	17.2688	17.0158	16.4906	17.1829	16.7185	17.1241	17.1607	17.0179	17.0059	16.7021	17.0119	17.045	16.6268	16.7514	16.3222	17.0251	17.0857	17.1958	17.2955	16.8745	17.0223	17.2225	16.1183	17.1278
UID683	P16278	P16278	BGAL_HUMAN	GLB1	Beta-galactosidase	19.5837	19.0357	18.1021	18.186	18.1131	18.9166	18.7723	19.0053	18.7349	18.3956	18.9829	18.9401	18.657	19.2398	18.8894	18.7366	19.0906	19.1103	19.7635	18.493	18.8735	18.6347	18.5203	18.7185	19.2479	18.5553	18.2662	19.1372	19.1591	19.0428	18.7076	19.1878	18.7028	18.3625	19.4056	18.8174	18.8071	18.8946	18.641	18.2604	18.9918	18.7848	18.2243	18.9626
UID684	P16284	P16284	PECA1_HUMAN	PECAM1	Platelet endothelial cell adhesion molecule	17.9064	18.1229	17.971	18.3879	18.2309	17.5561	18.1243	17.4306	17.1548	18.0764	17.2238	18.3136	18.2594	18.1448	17.8687	17.7087	18.3352	18.1713	17.785	17.9886	17.9493	17.9932	17.6599	17.7428	18.1899	17.987	17.7954	18.1207	18.1077	18.4028	18.2643	17.985	18.3443	18.42	18.4134	17.5769	17.7195	17.9635	18.0103	17.9179	17.6178	18.2822	17.8883	17.1856
UID685	P16298	P16298	PP2BB_HUMAN	PPP3CB	Serine/threonine-protein phosphatase 2B catalytic subunit beta isoform	17.0005	16.9503	17.2513	17.2217	17.2792	17.3217	17.3187	17.5044	17.4655	17.538	17.1004	16.9262	16.9172	17.4335	16.634	17.1291	17.068	17.0957	17.1378	17.1107	16.8736	17.2311	17.2188	17.0238	17.2664	17.0118	17.5338	17.4798	17.365	17.2855	17.2886	17.3487	17.3617	17.3676	17.447	17.4249	17.2567	17.3555	17.1849	17.3299	17.4975	16.8886	16.9938	17.1957
UID686	P16333	P16333	NCK1_HUMAN	NCK1	Cytoplasmic protein NCK1	18.213	18.7732	18.6447	18.7577	18.886	18.6998	18.6498	18.5064	18.6932	18.9476	18.7416	18.6746	19.0455	18.9184	18.7266	18.5375	18.9609	18.8247	18.7754	18.9583	18.8262	18.6627	18.5887	18.8042	18.8822	18.7175	18.8411	18.6109	18.8393	18.7764	18.8338	18.8734	18.8305	18.9435	18.7897	18.8323	18.933	18.8595	18.6287	18.793	18.7243	18.815	18.8895	18.7108
UID687	P16401	P16401	H15_HUMAN	H1-5	Histone H1.5	25.6852	25.5209	25.4345	25.6118	25.6755	25.2639	24.9225	25.214	25.179	25.3154	24.8938	25.0911	25.1422	25.357	24.8045	25.4791	25.6067	25.2244	25.4952	25.3915	25.4094	25.0877	25.0516	25.2352	25.2831	25.1952	25.3203	25.2181	25.2006	25.3305	25.2413	25.2623	25.2633	25.3579	25.3161	25.3511	25.3458	25.2494	25.2632	25.2197	25.1848	24.934	25.3173	25.4027
UID688	P16402	P16402	H13_HUMAN	H1-3	Histone H1.3	24.6089	24.2612	23.8317	23.7294	23.9658	23.9018	22.9775	23.3695	23.6145	23.5938	23.3103	23.7977	24.2302	23.8498	23.7535	23.7623	24.4614	24.1041	24.3997	23.9189	23.9936	25.4759	24.9228	23.7142	23.7946	23.3042	23.7441	23.3702	23.3952	24.1837	23.2973	23.1182	23.6578	24.3249	24.0866	24.1501	24.205	24.6733	24.1679	24.0643	23.6801	24.7574	23.7432	24.1089
UID689	P16403	P16403	H12_HUMAN	H1-2	Histone H1.2	25.0062	25.0777	24.383	23.9679	24.0939	23.8565	23.3672	23.7534	22.9211	23.986	23.4854	23.9765	23.9815	23.8304	24.4168	25.8834	24.834	24.8899	24.6226	24.8998	25.1782	24.5551	24.4888	23.6297	24.2268	23.664	23.8527	23.999	23.7706	23.5816	23.9173	23.788	23.8168	22.8276	23.8099	24.2762	24.0348	24.2423	24.1532	23.7387	24.5121	24.5255	25.2577	24.4464
UID690	P16435	P16435	NCPR_HUMAN	POR	NADPH--cytochrome P450 reductase	19.6678	19.1384	19.0075	19.079	19.1963	18.8118	19.7259	19.4708	19.2268	18.2773	19.2928	19.0028	18.7235	18.8977	19.1123	19.3055	19.4143	18.928	18.9529	19.121	19.0946	18.4256	18.7428	18.7351	18.8982	18.0736	17.6897	18.7079	18.8715	18.8106	18.8367	18.6764	18.7351	18.7242	18.4844	18.9028	18.8479	18.7977	18.9481	18.8448	19.4144	18.6841	18.821	19.7094
UID691	P16452	P16452	EPB42_HUMAN	EPB42	Protein 4.2	19.7879	19.635	21.7541	21.0158	21.0754	18.276	16.58	18.5326	16.303	18.9004	21.3274	18.758	18.7112	19.0339	23.1047	21.3856	21.3969	22.5406	20.2795	22.5752	22.6582	22.9926	22.7165	22.655	22.9141	21.8925	20.8089	18.8146	18.9184	18.1275	16.6818	17.044	17.425	19.7822	20.9853	20.6573	20.6498	19.4363	18.9999	20.8035	20.1362	22.7574	20.8116	20.8874
UID692	P16615	P16615	AT2A2_HUMAN	ATP2A2	Sarcoplasmic/endoplasmic reticulum calcium ATPase 2	17.6605	18.124	18.2284	18.2139	18.0345	17.1668	18.5412	17.5298	17.5946	17.416	18.2923	18.2906	18.1853	17.2204	16.9066	17.2192	17.0648	17.2371	17.2406	16.7374	17.1819	16.7765	16.7059	17.5157	17.7303	17.606	17.3797	17.5836	17.656	17.4107	17.1506	17.1161	17.1098	17.7336	17.4411	17.5167	17.2253	17.5758	17.3871	17.8094	17.4915	18.5218	18.0295	17.5648
UID693	P16671	P16671	CD36_HUMAN	CD36	Platelet glycoprotein 4	16.1739	18.9638	19.5632	18.4812	18.9141	16.1505	17.1093	15.1389	15.807	16.1074	18.6573	18.9421	18.7805		18.3689			16.2818					16.0503	16.5294	17.8159	17.9872		17.3384	16.7733	17.4932		16.0121	16.9693	18.0508	17.6108	16.7744	15.901	17.7713	15.8135	16.657	18.8025	19.6479	19.8345	17.4536
UID694	P16885	P16885	PLCG2_HUMAN	PLCG2	1-phosphatidylinositol 4,5-bisphosphate phosphodiesterase gamma-2	20.1918	20.5616	20.3368	20.3531	20.3694	20.5173	20.089	20.3762	20.4292	20.5332	19.8741	20.5202	20.536	20.472	20.2564	20.3664	20.41	20.2805	20.3503	20.2247	20.243	20.2105	20.3632	20.2895	20.175	20.4772	20.5209	20.7498	20.8073	20.6036	20.5103	20.6082	20.6792	20.4988	20.4055	20.3996	20.3575	20.5727	20.5183	20.5358	20.6014	20.1661	20.3526	20.2952
UID695	P16930	P16930	FAAA_HUMAN	FAH	Fumarylacetoacetase	19.0878	19.2711	19.7375	19.3316	19.3772	19.7054	19.1731	19.2839	19.4701	19.4426	19.5372	19.4504	19.4412	19.4824	19.645	18.8399	19.2594	19.7584	19.3385	19.2992	19.3362	19.3485	19.5947	19.5545	19.6027	19.5457	19.7682	19.3993	19.3348	19.5711	19.393	19.3313	19.533	18.787	19.613	19.5889	19.5973	19.5632	19.3684	19.0892	19.5742	19.6792	19.5226	19.4993
UID696	P16949	P16949	STMN1_HUMAN	STMN1	Stathmin	21.4921	21.521	22.4392	22.2272	22.2196	21.9002	22.0232	21.7233	21.9731	21.7345	22.2287	21.7319	21.8363	21.9968	21.7029	21.7493	21.8042	21.6055	21.7465	22.0122	21.9517	21.9502	21.9056	21.4687	21.5509	21.3807	21.7559	21.5303	21.4893	21.6595	21.61	21.5973	21.6415	21.3158	21.583	21.5507	21.6075	21.9107	21.646	21.4851	22.0135	21.9909	22.0771	21.8931
UID697	P17026	P17026	ZNF22_HUMAN	ZNF22	Zinc finger protein 22	15.9586	15.8458	16.0881	15.6785	15.599	15.7488	15.4561	15.8752	15.5681	15.824	15.5646	15.8582	15.4451	15.6603		15.9174	16.1048	16.1422	16.1042	16.134	16.432	15.8132		16.0055	15.8665	15.6593	15.9542	15.8208	16.0885	16.0324	15.6662	15.1546	15.716	15.7721	15.74	15.7704	15.9148	16.2075	16.3915	16.1737	15.8964		15.8466	15.695
UID698	P17050	P17050	NAGAB_HUMAN	NAGA	Alpha-N-acetylgalactosaminidase	17.8274	17.314	17.8762	17.196	17.1736	17.5979	16.9321	17.7428	18.0837	16.8942	17.9287	17.213	17.4178		17.263	18.3313	17.6201	17.7407	18.3864	16.9737	17.3016	17.5795	16.6665	17.5956	17.7217	17.6942	17.275	17.3918	17.4961	18.0159	18.0997	17.8029	18.0696	16.1248	18.0247	17.7275	17.6838	18.1025	17.577	17.8061	17.7546	17.1233	17.8656	17.5643
UID699	P17066	P48741;P17066	HSP76_HUMAN	HSPA6	Heat shock 70 kDa protein 6	24.113	24.0557	23.5435	23.9438	24.0354	23.9494	23.5536	23.5475	23.9616	23.6042		24.0999	23.8538	23.1103		24.113	24.1074	23.9493	24.14	24.0524	24.0695	24.1634	24.0885	23.644	23.8393	23.8629		23.8989	23.8455	23.899	23.9379	23.7933	23.9229	23.6657	23.8674	23.8946	23.777	23.7898	24.0073	23.775	24.1419	23.9735	24.0602	24.158
UID700	P17152	P17152	TMM11_HUMAN	TMEM11	Transmembrane protein 11, mitochondrial	16.7932	16.9266	16.3918		16.2619	16.627	16.979	16.8938	16.1972		17.0597	16.7713	16.2525	16.5977	15.9904	16.2701	17.0223	16.7836	16.557	16.4763	16.5515		16.4366	16.9689	16.8033	16.6181	16.7626	16.4579	16.682	16.7713	16.2431	16.3995	16.7183	16.0709	16.5894	16.7053	16.7485	16.3756	16.9048	16.7689	16.4854	16.5639	16.6915	16.3192
UID701	P17174	P17174	AATC_HUMAN	GOT1	Aspartate aminotransferase, cytoplasmic	18.7672	19.0489	20.0845	19.8761	19.8573	19.1598	19.387	19.061	18.8768	19.0646	18.8906	19.1278	19.308	19.4331	20.142	19.4698	19.2346	19.8406	19.2431	19.6248	19.5792	19.8599	19.9933	19.6176	19.86	19.2555	19.3162	18.9519	18.9727	18.9862	19.1114	18.8776	19.0021	18.9045	19.2404	19.3869	19.3603	19.1268	19.1663	19.0021	19.5913	19.851	19.5736	19.7728
UID702	P17213	P17213	BPI_HUMAN	BPI	Bactericidal permeability-increasing protein	25.3209	25.1667	25.4965	23.427	23.3243	24.5172	23.0969	24.829	24.3914	24.8272	24.5922	24.3471	24.4232	25.1515	25.1857	25.2367	24.6684	24.1019	24.9822	24.5696	24.6393	25.1394	25.1964	25.2543	24.5827	24.2234	24.4542	23.6779	23.6127	25.1164	23.7859	25.7042	24.533	24.8332	24.6155	23.8579	23.9209	24.4857	24.9087	23.4604	24.3464	24.6312	25.4482	24.1622
UID703	P17612	P17612	KAPCA_HUMAN	PRKACA	cAMP-dependent protein kinase catalytic subunit alpha	17.6331	17.7741	18.9613	17.9933	18.1769	18.1115	17.9765	17.9387	17.7099	17.9449	17.6614	18.5655	18.1662	18.7358	18.6001	17.938	18.0927	18.5906	18.2411	18.4246	18.5911	18.7946	19.0282	18.7627	18.5916	18.8391	18.6057	18.1144	18.2164	18.0699	18.1899	18.1573	17.7557	17.8533	18.2977	18.6096	18.267	18.3578	18.2891	18.2231	18.6787	18.4568	18.1927	18.3746
UID704	P17655	P17655	CAN2_HUMAN	CAPN2	Calpain-2 catalytic subunit	16.0941	17.2161	17.2285	17.4254	17.3012	16.7656	15.9631	16.1819	17.1405	16.2835	17.0099	16.8686	16.693	15.5996	16.9004	16.2898	15.1519	17.0157	16.5323	16.9645	16.8298	16.7935	16.5525	17.7338	17.7409	17.4104	16.8355	16.5153	16.4569	16.8856	16.9675	16.8343	16.8515	17.0907	17.5507	17.8591	17.7382	17.6426	17.3007	17.5857	16.7837	17.6404	17.1315	16.9357
UID705	P17676	P17676	CEBPB_HUMAN	CEBPB	CCAAT/enhancer-binding protein beta	18.7444	18.6449	18.4866	18.0112	18.0589	18.7567	19.444	19.4853	19.2389	18.0765	19.1821	18.5318	18.5128	18.8543	17.2678		18.1892				18.8042		17.7254	17.926	18.03	17.5385	18.4571	17.5829	18.12	18.2447	18.0516	17.8527	18.0455	18.3201	17.9105	18.1209	18.1415	17.7041	18.1386	17.8903	18.1542	18.5275	18.5609	18.5209
UID706	P17812	P17812	PYRG1_HUMAN	CTPS1	CTP synthase 1	17.2421	18.0909	18.2997	18.1864	18.0884	18.2553	18.4115	18.3468	18.2214	17.409	18.17	18.1435	18.2438	17.7201	18.1802	17.7226	17.8746	17.7978	17.9205	17.6411	18.0875	17.7583	17.8405	18.1984	17.9859	18.1233	18.1585	18.2386	18.2351	18.1814	18.0297	18.1025	18.1368	17.4015	18.1022	18.1806	18.2425	18.0619	18.3367	18.0501	18.2127	17.8997	18.0924	17.9524
UID707	P17844	P17844	DDX5_HUMAN	DDX5	Probable ATP-dependent RNA helicase DDX5	18.6065	18.278	17.543	18.4514	18.2531	17.7216	18.0946	18.8383	17.9404	18.0046	19.1268	18.0528	17.5763	17.5662	17.9797	17.9637	17.9636	17.9122	18.0597	17.9574	17.8137	17.8834	18.2618	18.1295	18.1789	18.0564	17.8313	18.0253	17.9436	17.7817	18.1417	17.8957	18.0318	17.8508	18.1589	17.7985	17.9578	18.156	17.8487	18.3319	18.1029	17.9765	18.6318	18.0209
UID708	P17858	P17858	PFKAL_HUMAN	PFKL	ATP-dependent 6-phosphofructokinase, liver type	19.5927	19.7754	20.2678	19.5939	19.5321	19.7222	19.0395	19.9737	19.5244	19.5758	19.5292	19.6934	19.8389	19.5305	20.055	19.3115	19.7898	19.9011	19.7781	19.9444	19.9739	19.9634	20.1331	19.9258	20.0738	19.93	19.8349	19.7691	19.7144	19.6648	19.6283	19.751	19.5611	19.4203	19.685	20.1012	20.253	19.5928	19.8404	19.8553	20.4142	20.4017	19.8236	19.8608
UID709	P17900	P17900	SAP3_HUMAN	GM2A	Ganglioside GM2 activator	18.576	18.756	18.2653	18.4627	18.641	19.8086	18.8716	19.5537	19.3093	18.7554	19.4816	19.0256	19.208	17.71	18.4289	18.4624	18.9883	18.2045	18.8805	18.0075	17.7917	17.223	17.0382	19.9793	18.9813	18.8234	19.1784	18.9091	19.0801	19.225	19.6864	19.8312	19.4996	18.8305	19.2393	19.4977	19.505	19.4595	19.4574	19.4315	19.2236	18.3524	18.9353	18.8192
UID710	P17927	P17927	CR1_HUMAN	CR1	Complement receptor type 1	20.9267	20.8863	20.2437	21.101	21.0848	20.6008	22.1839	20.4998	20.9933	20.0647	21.0834	20.8439	20.8339	20.6697	20.3128	19.7968	20.3911	20.0901	20.5539	19.8252	19.8644	19.6942	20.0583	19.7508	20.3835	20.3725	20.0637	19.9714	20.0177	20.3014	20.7503	20.3755	20.1309	20.1606	20.9081	20.5569	20.6017	20.027	20.788	20.6354	20.5395	19.126	20.5951	21.0487
UID711	P17931	P17931	LEG3_HUMAN	LGALS3	Galectin-3	21.7166	22.5931	21.9162	22.0642	22.0793	21.5488	21.6232	22.2604	21.7496	21.8896	20.7085	22.4822	22.4357	21.9057	21.9823	21.7851	22.1957	21.5008	22.142	22.3254	22.3362	22.1048	21.8544	21.6051	21.7159	22.0597	22.0928	22.1167	22.148	21.698	21.6333	21.9123	21.8723	21.674	21.7174	21.6119	21.7359	22.0335	22.0999	22.3237	21.9351	22.3698	22.3913	22.071
UID712	P17947	P17947	SPI1_HUMAN	SPI1	Transcription factor PU.1	18.7435	17.5032	18.8025	18.1494	18.1718	18.48	18.1215	19.1817	18.0327	18.5217	18.3715	18.1061	18.3368	18.513	17.8374	17.9685	18.577	18.4093	18.3538	18.3047	18.5761	17.8175	17.9728	18.1863	18.4612	18.1096	18.3653	18.3723	18.6288	18.171	18.6288	18.5787	17.8112	18.2559	18.3931	18.0914	18.1845	18.2309	18.6661	18.2789	18.3192	18.2388	18.2677	17.7131
UID713	P17980	P17980	PRS6A_HUMAN	PSMC3	26S proteasome regulatory subunit 6A	19.7351	19.9066	20.2601	20.3752	20.3593	20.0403	20.0654	19.8719	19.9514	19.8767	20.0534	19.9922	20.034	19.9433	21.1023	20.1343	19.9473	20.237	20.0526	20.441	20.4042	20.7329	20.5272	20.4864	20.4197	20.1684	19.9332	20.007	20.0613	19.9874	20.0357	19.7816	19.9299	19.8121	19.9755	20.147	20.1573	20.1866	20.1472	20.106	19.9871	20.4275	19.8245	20.215
UID714	P17987	P17987	TCPA_HUMAN	TCP1	T-complex protein 1 subunit alpha	19.5302	19.6472	20.2372	19.8754	19.812	19.707	20.1944	19.7619	19.8113	19.8923	20.0523	19.7318	19.8132	19.8236	20.218	19.8036	19.8024	19.8327	19.5681	20.1268	20.1425	20.0782	20.1745	20.4929	20.3439	19.9849	19.8386	19.8606	19.757	19.6804	19.8163	19.7703	19.6452	20.0245	19.7649	19.8052	19.8778	19.6012	19.7329	19.7048	19.7537	20.2658	19.7856	19.7807
UID715	P18031	P18031	PTN1_HUMAN	PTPN1	Tyrosine-protein phosphatase non-receptor type 1	17.7696	17.751	16.913	17.3338	17.3732	17.359	17.8487	17.4081	17.6094	17.9453	17.8579	17.154	17.1763	17.7741	16.7403	16.916	17.667	17.3522	17.1634	17.1233	16.8524	16.7896	16.4277	17.1899	17.2269	17.0156	17.1783	16.9323	17.1301	16.9928	17.061	17.3389	17.7745	17.8033	17.2592	17.0079	17.1066	16.9553	17.0796	17.2745	17.6938	16.7537	17.1024	17.5349
UID716	P18077	P18077	RL35A_HUMAN	RPL35A	60S ribosomal protein L35a	17.9218	18.1469	18.6189	18.2661	18.6098	18.0011	18.1986	18.893	18.1684	18.2502	19.0603	17.596	17.3371	17.9439	17.2728	17.8037	18.2006	18.1752	18.4665	18.2642	18.4365	18.8794	17.5604	17.421	17.4386	17.5188	17.3011	17.4365	17.5269	17.5056	17.5352	17.5754	17.8661	18.2868	17.2646	17.5668	17.4688	18.2585	17.5223	17.6149	18.508	18.4798	18.3724	17.808
UID717	P18085	P18085	ARF4_HUMAN	ARF4	ADP-ribosylation factor 4	20.1732	20.0252	20.428	20.2386	20.1041	20.7146	20.8857	20.4387	20.8458	20.8431	20.8617	20.8971	20.8033	20.9753	19.4036	18.9559	19.8033	19.3457	19.6096	18.8578	18.6594		17.6949	20.3602	20.4939	20.6616	20.7233	20.4762	20.4538	20.8434	20.2681	20.5622	20.6594	20.798	20.5272	20.6377	20.3988	20.1324	20.6112	20.5818	19.511	18.7458	19.511	19.4966
UID718	P18124	P18124	RL7_HUMAN	RPL7	60S ribosomal protein L7	18.843	19.1248	19.8248	19.2422	19.2309	19.1918	19.9447	20.3466	19.3411	19.4565	20.3027	18.9759	18.9431	18.9092	18.5367	18.8015	18.7031	18.9974	18.9955	18.755	18.6951	18.7696	18.8385	19.0557	19.3931	18.9806	19.1205	18.6932	18.7283	18.9305	18.9364	19.1611	18.8994	19.3584	19.1186	18.7231	18.7363	19.153	18.9646	19.1681	19.035	19.0131	18.7281	18.7656
UID719	P18206	P18206	VINC_HUMAN	VCL	Vinculin	22.0159	22.2151	22.0389	21.9053	21.8333	22.0228	21.6909	21.884	21.9769	22.343	21.697	22.5316	22.5387	22.3233	21.8869	21.8346	21.9728	21.8464	21.7432	21.8735	21.8613	21.5592	21.8295	21.7976	21.986	21.8698	21.9708	22.0255	21.9623	21.9939	21.922	22.1007	21.9945	22.3456	22.2285	22.0855	22.0353	21.9966	21.9649	22.2485	22.1193	22.4843	22.1938	22.1637
UID720	P18510	P18510	IL1RA_HUMAN	IL1RN	Interleukin-1 receptor antagonist protein	17.3591	17.5794	17.5471	17.2788	17.002	17.6008	16.9595	16.9773	17.5323	17.6398	16.1754	17.0603	17.2405	17.4953	17.7164	17.57	17.6491	17.8481	17.1958	17.6816	17.9023	17.2612	17.4768	17.1319	17.0118	17.4922	17.4737	18.1817	18.1863	17.8058	17.8683	17.7213	17.936	17.6701	17.497	17.8414	17.4843	17.6221	18.0212	17.6269	17.9684	17.4952	17.6001	16.9834
UID721	P18583	P18583	SON_HUMAN	SON	Protein SON	17.284	16.6895	16.7373	17.1906	17.3433	17.2035	17.7527	17.5096	17.3893	17.4153	17.7493	17.1354	17.2011	17.0581	16.9377	16.4982	16.7836	16.8771	16.7516	16.5801	16.4521	16.9807	16.1772	17.3849	17.3033	17.0611	17.0997	16.9702	16.9262	17.1156	16.707	16.7632	17.115	17.4092	16.995	17.1629	17.1703	17.1012	16.9574	17.3513	16.664	16.5897	17.0299	17.0975
UID722	P18621	P18621	RL17_HUMAN	RPL17	60S ribosomal protein L17	18.3764	17.8775	18.299	18.3771	18.2401	18.2274	18.6166	18.9279	18.6835	18.3951	19.8124	18.1104	18.0135	18.1218	17.1771	18.096	18.1061	18.4998	17.8399	17.9056	18.1531	17.3892	18.3547	18.5191	18.8577	18.6436	18.3587	18.0401	17.7207	18.2189	18.0759	18.6004	18.3077	18.3847	18.1356	18.1769	18.1335	18.2946	18.2278	18.4006	17.573	17.6284	17.5077	17.406
UID723	P18669	P18669	PGAM1_HUMAN	PGAM1	Phosphoglycerate mutase 1	22.3176	22.8696	22.8374	22.629	22.7187	22.5285	22.4203	22.6035	22.4902	22.6806	22.1083	22.6653	22.5856	22.3766	23.3389	23.0929	23.0453	22.9049	22.8416	22.857	22.8894	23.542	23.4378	22.4837	22.5617	22.4916	22.5121	23.034	23.0851	22.7387	22.7751	22.6952	22.8523	22.5476	22.5489	21.9318	21.9598	22.6962	22.7575	22.6903	23.07	22.483	22.5864	22.8819
UID724	P18754	P18754	RCC1_HUMAN	RCC1	Regulator of chromosome condensation	18.9001	18.4482	18.9268	18.7812	18.981	18.3526	18.7987	18.5486	18.1116	18.4256	18.2298	18.5662	18.4419	18.6492	18.2771	18.517	18.772	18.4461	18.9417	18.415	18.4954	17.918	18.1596	18.4073	18.6288	18.4299	18.2668	18.4211	18.4007	18.3036	18.6431	18.3763	18.5993	18.3251	18.4684	18.5679	18.5467	18.3958	18.308	18.6102	18.2302	18.1764	18.4579	18.5697
UID725	P18859	P18859	ATP5J_HUMAN	ATP5PF	ATP synthase-coupling factor 6, mitochondrial	16.9965	16.7929	16.289	17.3747	16.9347	16.8791	17.547	17.2814	17.3173	17.3159	17.622	16.8951	16.9343	17.0018	16.1335	17.7236	17.1833	16.4616	17.5646	16.7814	16.4515	16.3339	16.1338	17.2707	17.0964	16.723	16.9228	16.9524	16.7034	16.8711	16.8573	17.0383	17.0642	17.0884	16.4105	17.158	17.2988	16.9108	16.8692	17.4377	16.4936	17.0082	16.3476	17.2165
UID726	P18887	P18887	XRCC1_HUMAN	XRCC1	DNA repair protein XRCC1	17.6393	17.2468	17.4125	17.0785	17.2451	17.7136	17.0933	17.8691	17.7085	17.1907	17.9436	16.8018	16.6325	17.2832	17.2327	17.1816	17.3306	17.09	17.8138	17.6434	17.5033	17.3406	17.1631	17.2608	17.0713	17.402	17.8226	17.0662	17.3366	17.6029	16.7972	17.2478	17.7996	17.2876	17.0016	17.4769	17.2905	17.8232	17.5818	17.3379	17.9343	17.395	18.0134	17.5081
UID727	P19256	P19256	LFA3_HUMAN	CD58	Lymphocyte function-associated antigen 3	18.0064	17.5914	18.0678	18.041	18.0335	17.7283	17.5099	17.3553	17.5596	17.631	17.5443	17.611	17.8379	17.8306	18.5269	18.1513	18.5506	18.6536	17.765	18.635	18.6032	18.6837	18.6019	18.3107	18.3466	18.086	17.8751	17.7443	17.9438	17.866	17.8873	17.6405	17.838	17.8132	17.7639	17.9462	17.8624	17.6669	17.7297	17.5672	17.341	18.4133	17.9225	17.7273
UID728	P19338	P19338	NUCL_HUMAN	NCL	Nucleolin	21.457	21.3621	21.1314	21.4399	21.4567	21.2172	21.1897	21.4079	21.3259	21.1392	21.6296	21.007	20.984	21.0229	20.8773	21.1441	21.1154	21.1432	21.1649	21.0958	21.0372	20.955	21.065	21.2182	21.5166	21.3275	21.194	20.9891	21.0071	21.1449	21.2265	21.0941	21.2743	21.304	21.3076	21.0604	21.0733	21.2301	21.2162	21.361	21.0853	21.1054	21.1358	21.1131
UID729	P19367	P19367	HXK1_HUMAN	HK1	Hexokinase-1	20.2865	20.5426	20.2212	20.0259	19.9769	20.0066	19.7163	20.0672	19.9549	20.2307	19.9252	20.2939	20.3817	19.6695	19.8851	20.1155	20.2837	20.2147	20.187	20.1368	20.1508	20.1127	19.9772	19.9751	20.2982	20.2495	20.1102	19.8035	19.8014	19.9786	19.7935	19.6945	19.7937	20.0776	19.7918	19.9371	19.9316	20.2592	20.1454	20.4008	20.0953	20.4384	20.4243	20.1715
UID730	P19387	P19387	RPB3_HUMAN	POLR2C	DNA-directed RNA polymerase II subunit RPB3	16.1674	15.3545	15.8252	16.2043	16.4634	15.7799	16.8484	16.4136	15.9997	16.2388	16.8081	16.3115	16.1062	16.1699	16.241	16.5053	16.0769	16.388	15.8596	15.9506	16.1501	14.9944	16.3204	15.9436	16.3117	16.2484	15.6817	16.3478	16.3458	15.9916	16.4401	16.3075	16.3514	16.0941	16.2734	16.2098	16.438	15.8833	16.2635	16.3216	15.6325	14.7034	16.2209	15.8364
UID731	P19397	P19397	CD53_HUMAN	CD53	Leukocyte surface antigen CD53	20.2158	19.7696	19.6283	19.0634	19.2914	20.015	19.9483	19.7992	20.0755	20.085	18.9277	19.7489	19.7796	20.1544			19.7561	19.0982	19.7224	18.6764	19.0644	18.2818	18.7423	20.1357	19.5469	19.9842	19.853	19.9196	19.8549	20.0954	19.8332	20.0124	20.2417	20.0473	19.7973	19.7952	19.6997	19.653	19.7919	19.8411	19.3715	18.6215	18.9761	19.5061
UID732	P19404	P19404	NDUV2_HUMAN	NDUFV2	NADH dehydrogenase [ubiquinone] flavoprotein 2, mitochondrial	19.1384	18.7096	19.0399	19.2588	19.2795	18.5281	19.1838	18.7845	18.7148	18.8235	19.7957	18.732	18.2498	19.0288	18.1331	18.1614	18.5037	19.2616	18.7965	18.99	18.8801	18.7426	18.3969	19.182	19.1771	19.0147	18.5524	17.8783	18.4112	18.5506	18.6246	18.5522	18.8678	18.9969	18.8191	18.8336	18.9925	19.0911	19.1116	19.1824	19.0308	19.2147	18.9416	18.7944
UID733	P19474	P19474	RO52_HUMAN	TRIM21	E3 ubiquitin-protein ligase TRIM21	18.683	18.6544	19.5061	18.8833	18.6218	18.8762	18.426	18.3038	18.6713	19.2094	18.4331	18.9806	19.0948	18.7842	18.98	18.9351	18.9267	18.8838	18.7351	18.6931	18.7128	18.7778	18.7149	19.3205	19.0468	19.3635	19.1703	19.1348	19.1948	19.1618	19.3048	19.2077	19.5024	19.2925	19.1699	19.1166	19.0792	18.9309	18.9682	19.1173	19.11	19.1789	18.9009	18.3781
UID734	P19525	P19525	E2AK2_HUMAN	EIF2AK2	Interferon-induced, double-stranded RNA-activated protein kinase	19.4462	19.0861	19.8031	19.1792	19.1941	18.9756	18.6236	19.0618	19.1403	19.6946	18.6243	19.2176	19.1775	19.0969	18.6926	18.9163	19.2116	19.2172	19.0987	19.3454	19.0995	18.7775	18.8833	19.2449	18.9823	19.2483	19.3786	19.2055	19.2273	19.0992	18.9719	19.3564	19.3947	19.0043	18.9933	19.0604	19.0724	19.2051	19.0357	19.0584	19.5901	19.7294	19.5034	18.9995
UID735	P19623	P19623	SPEE_HUMAN	SRM	Spermidine synthase	17.4288	17.6673	18.0928	18.5396	18.828	17.5855	18.5564	17.6125	17.8275	17.6925	18.5209	17.0236	17.1941	17.977	17.9238	17.359	17.5092	17.467	17.9598		17.5594	17.5131	17.9715	18.0532	17.7911	17.425	17.7243	17.497	17.1399	17.6945	17.5243	17.6564	17.4125	18.1886	17.7517	17.1376	17.3301	17.504	17.3872	17.0971	18.0236	18.2939	18.4745	17.3788
UID736	P19652	P19652	A1AG2_HUMAN	ORM2	Alpha-1-acid glycoprotein 2	20.9259					19.9937	19.0708	19.6859	19.2927	20.1238		20.0468	20.0898		20.5322	20.963	20.9868		21.2622	20.0533	20.3478	18.6898	19.2742	19.7689	19.9469	20.4442	19.5462	20.0042	20.5229	20.4032	19.486	20.3605	19.4244	19.9008	20.274	20.4709	20.361	19.3174		20.6897	20.0364	22.7008	19.7471	20.8878
UID737	P19784	P19784	CSK22_HUMAN	CSNK2A2	Casein kinase II subunit alpha'	17.2123	16.914	17.1608	17.2396	17.3769	17.3423	17.5649	17.4128	17.259	17.3477	17.318	17.274	16.9524	17.2251	17.2315	17.3559	17.246	17.2646	17.1276	16.9514	17.1612	17.1527	17.2927	17.2712	17.2051	17.1351	16.9012	17.1609	17.3678	17.13	17.3783	17.1708	17.2852	17.092	17.0152	17.4182	17.4148	17.1095	17.4409	17.2812	17.137	17.3871	17.2147	17.2085
UID738	P19838	P19838	NFKB1_HUMAN	NFKB1	Nuclear factor NF-kappa-B p105 subunit	18.1473	18.5214	18.576	18.5532	18.3648	18.488	18.6517	18.857	18.6501	18.3702	18.5153	18.8235	18.8045	18.6442	18.334	18.217	18.6347	18.382	18.446	18.4966	18.5151	18.1036	18.3732	18.4612	18.6516	18.7728	18.5464	18.5706	18.638	18.2909	18.576	18.6019	18.6988	18.6303	18.5735	18.6304	18.5377	18.7351	18.7376	18.7718	18.6748	18.5206	18.7328	18.3429
UID739	P19875	P19875	CXCL2_HUMAN	CXCL2	C-X-C motif chemokine 2	18.9702	17.9201	17.3951			18.0551	16.2691	17.2053	18.6917	16.6916			17.546	16.6294		18.0391	17.0936	16.3303	18.9948	17.2672	17.3438		15.4139	18.4169				17.7418	17.4518	15.9318	17.776	18.3363										16.4302		17.5798
UID740	P19878	P19878	NCF2_HUMAN	NCF2	Neutrophil cytosol factor 2	21.5063	22.7515	22.5123	22.3239	22.3309	22.7323	21.9585	22.7228	22.4985	22.7786	21.5197	22.8223	22.8225	22.6196	22.071	22.0032	22.8592	22.3641	22.2039	22.6705	22.6691	22.0183	22.2033	22.4602	22.6704	22.7855	22.8158	23.003	23.0091	22.9983	22.7682	22.8325	22.7849	22.7316	22.9234	22.8464	22.8505	23.0039	23.0126	22.8574	22.3613	22.0853	22.0537	22.2096
UID741	P19971	P19971	TYPH_HUMAN	TYMP	Thymidine phosphorylase	20.086	20.5573	20.8874	20.5581	20.4848	20.1928	19.9787	19.7889	19.5105	19.8322	19.3903	20.5263	20.5357	19.4758	20.4241	20.1511	20.1106	20.6946	20.0104	20.4358	20.4726	19.983	20.5009	19.6389	20.012	20.4383	19.5992	19.6243	19.6358	20.4926	20.4686	20.0327	20.6336	20.2728	20.303	19.781	19.7168	20.3169	20.4885	19.8102	20.5315	21.1179	20.4307	20.3776
UID742	P20020	P20020	AT2B1_HUMAN	ATP2B1	Plasma membrane calcium-transporting ATPase 1	17.4842	17.3526	17.6815	17.1558	17.3532	17.3086	16.6456	16.9987	16.6172	16.9429	17.4027	16.8727	16.8826		18.5718		17.8024	18.3298		17.523	17.862	18.366	17.4921	18.0152	18.6602	18.0223	17.1169	17.2879	16.8524	17.5142	17.2092	17.1856	17.2893	17.8872	17.7655	17.3262	17.4181	17.3139	17.01	17.4691		17.7663		17.0382
UID743	P20042	P20042	IF2B_HUMAN	EIF2S2	Eukaryotic translation initiation factor 2 subunit 2	18.8772	18.622	19.3008	19.4633	19.3073	19.1931	19.4176	19.3499	19.1453	18.8935	19.5518	19.1905	19.2245	19.0268	18.8979	18.711	18.7485	18.8254	18.9175	18.7794	18.9587	18.6571	18.7309	19.4691	19.2635	19.1372	19.2049	19.0284	18.8172	19.0075	19.1176	19.0936	19.076	19.1287	18.812	19.081	19.1293	18.8233	19.1724	18.9615	19.1393	19.0807	18.985	19.0358
UID744	P20061	P20061	TCO1_HUMAN	TCN1	Transcobalamin-1	22.4249	21.8518	21.8092	21.3806	21.1087	21.4438	21.6178	21.2117	22.158	20.9906	20.704	21.5398	21.6649	21.952	21.52	21.3994	22.4603	21.7241	21.5514	21.9197	21.805	20.7629	21.7934	21.7857	22.0251	21.7883	21.7666	21.9365	22.0148	21.6312	21.9395	21.7302	21.6604	21.7854	21.4333	21.4162	21.3783	21.7912	21.7309	21.2429	22.1604	21.1068	21.3719	21.6033
UID745	P20073	P20073	ANXA7_HUMAN	ANXA7	Annexin A7	20.4503	20.7213	20.6841	20.3839	20.3044	20.4378	20.0618	20.5795	20.6233	20.6014	20.5025	20.6734	20.6688	20.5689	20.9148	20.6825	20.507	20.8379	20.7052	20.7777	20.8198	20.7698	20.7555	20.9102	20.7074	21.0375	20.8553	20.8741	20.889	20.727	20.7249	20.8219	20.9886	20.6558	20.9198	20.8509	20.8288	20.6955	20.7518	20.9728	20.7467	20.8726	20.826	20.4736
UID746	P20138	P20138	CD33_HUMAN	CD33	Myeloid cell surface antigen CD33	17.4209	17.5521	18.0889	15.9179	16.3772	16.5654	15.9663	17.5393	17.0209	16.9388	17.114	18.2562	18.4479	16.996			17.9981	17.8978	17.8301	16.897	17.3522		18.0615	17.9148	16.6331	17.9647	16.9595	17.8864	17.8829		18.0702	18.3417	17.8705	17.4981	17.946	15.4312	15.2415	17.8125	17.2709	17.6657	16.8416			16.3659
UID747	P20160	P20160	CAP7_HUMAN	AZU1	Azurocidin	27.2561	27.3889	27.2994	25.6913	25.8228	27.502	25.6403	27.4948	27.5522	26.9935	27.5068	27.1556	27.2019	26.8657	27.0125	26.271	27.5173	27.7298	27.697	26.624	26.798	26.9392	27.3654	27.2998	27.7574	27.4241	27.6335	27.7551	27.7032	27.3538	27.6432	27.7937	27.7765	26.8973	27.714	27.3241	27.3556	27.2281	27.2412	27.1334	27.4378	27.2497	27.0528	26.5564
UID748	P20292	P20292	AL5AP_HUMAN	ALOX5AP	Arachidonate 5-lipoxygenase-activating protein	24.3026	23.8723	22.8941	23.0836	23.1687	23.7881	23.1574	24.0932	23.4819	24.5027	23.5386	23.2173	23.5582	24.456	22.6268	23.6338	24.0743	23.6096	23.2592	23.5611	23.541	22.5619	22.4135	24.0562	24.1996	23.9661	24.1864	23.9476	24.2377	23.6496	23.9778	23.4971	23.9818	24.3756	23.7922	23.6013	23.2892	23.536	23.445	23.4254	23.8197	23.1338	23.1015	23.2179
UID749	P20339	P20339	RAB5A_HUMAN	RAB5A	Ras-related protein Rab-5A	18.9664	18.868	18.8979	18.8512	18.9612	18.7202	18.9063	18.7833	18.9863	19.1065	18.7644	18.9656	19.0458	18.7551	18.4467	19.2681	18.9881	18.7357	18.6354	18.1284	18.5274	17.9103	18.8934	18.9924	18.997	18.8608	19.0802	19.0208	19.048	18.8951	18.8889	19.0856	18.7848	18.766	18.7655	18.9385	19.0533	18.9424	18.8208	18.9458	18.8762	18.7727	18.7079	18.9099
UID750	P20340	P20340	RAB6A_HUMAN	RAB6A	Ras-related protein Rab-6A	19.6019	19.5868	19.3726	19.3915	19.1646	19.0409	19.3019	19.2654	19.4508	19.4539	19.1993	19.3191	19.2049	19.6029	18.9581	19.4617	19.4917	19.1177	19.048	19.19	19.2112	18.64	19.0627	19.4235	19.4378	18.9664	19.0836	19.2282	19.1016	19.165	19.1616	19.4718	19.1497	19.5351	19.2835	19.2603	19.4084	19.1451	19.1346	19.42	19.3538	19.1439	19.0638	19.2822
UID751	P20591	P20591	MX1_HUMAN	MX1	Interferon-induced GTP-binding protein Mx1	17.3783		18.3754	17.2009	16.1085					19.3108		17.1656	16.6446											17.7238		16.4023		15.9286	15.7496	15.3602		16.004		15.6163	16.2823			15.3985		14.6435		19.4375
UID752	P20592	P20592	MX2_HUMAN	MX2	Interferon-induced GTP-binding protein Mx2	18.0966	17.2063	18.7347	17.2418	17.275	17.3053	17.4739	15.8232	17.0849	17.8931	16.108	17.9379	17.885	17.1781		17.2801	17.396	17.5147	17.2254	17.2099	17.3869	17.4901	17.3408	18.4503	16.8985	17.5646	17.0694	17.6635	17.4335	17.5139	17.568	17.0302	17.8272	17.6427	17.5882	17.1709	17.3082	17.4287	17.7724	17.5459	17.4612	19.3971	16.437	17.7236
UID753	P20618	P20618	PSB1_HUMAN	PSMB1	Proteasome subunit beta type-1	19.5211	19.7019	19.8613	19.7836	19.8804	19.7189	19.6568	19.6377	19.5182	19.4973	19.6012	19.6073	19.8146	19.5702	20.1172	19.4589	19.6824	19.7626	19.3921	19.8376	19.7644	19.403	19.842	20.1295	20.0291	19.8199	19.7407	19.82	19.6667	19.6838	19.734	19.697	19.707	19.443	19.6383	19.6577	19.8033	19.6454	19.6824	19.7887	19.4273	20.0258	19.5278	19.2544
UID754	P20674	P20674	COX5A_HUMAN	COX5A	Cytochrome c oxidase subunit 5A, mitochondrial	19.4353	19.553	19.4729	19.6187	19.6077	19.0382	19.8078	19.2347	19.1831	18.9335	19.5878	19.4463	19.2985	19.2601	18.9639	18.8323	19.8484	19.56	19.4218	19.6093	19.649	19.3118	19.147	19.2807	19.209	19.1432	19.0036	19.011	19.09	19.0722	18.7624	18.8125	19.0574	19.1339	19.3311	19.1564	19.2224	19.5672	19.2851	19.5119	19.4418	19.1635	19.5706	19.2429
UID755	P20700	P20700	LMNB1_HUMAN	LMNB1	Lamin-B1	22.951	22.7681	22.6481	22.3748	22.3551	22.3595	22.0298	22.4184	22.3037	22.606	22.1112	22.4393	22.4066	22.4037	22.2121	22.7248	22.9319	22.6938	22.8737	22.8068	22.7636	22.3608	22.4342	22.6689	22.5823	22.5137	22.522	22.3847	22.3692	22.4562	22.528	22.5843	22.5662	22.4933	22.5611	22.5029	22.5354	22.4433	22.4759	22.5173	22.4046	22.2255	22.4779	22.4815
UID756	P20701	P20701	ITAL_HUMAN	ITGAL	Integrin alpha-L	19.1405	18.8532	18.7187	18.6677	18.8659	19.0146	18.6523	18.499	18.5724	18.9446	18.0552	19.0148	18.9128	19.056	18.2969	18.7947	19.0127	19.047	18.7056	19.0235	18.6777	18.3004	18.3117	19.1092	19.1211	19.2816	19.1694	19.0001	18.8586	19.151	19.2373	18.9305	19.0991	19.1346	19.0014	18.9661	18.8591	19.0985	18.7723	19.161	18.6457	18.7406	18.4196	18.693
UID757	P20702	P20702	ITAX_HUMAN	ITGAX	Integrin alpha-X	18.8146	19.3812	19.3631	19.8811	19.8394	19.0273	20.2092	17.8557	18.7831	19.4511	18.7334	19.3108	19.2341	18.9085	18.6861	18.7417	19.4574	19.2405	18.9944	18.7857	18.7693	18.805	19.1188	18.7823	19.1938	19.1903	19.1595	19.5476	19.4967	19.4677	19.8626	19.7746	19.5024	19.2636	19.4939	18.6704	18.7236	19.0801	19.4241	19.4935	19.2475	18.8965	18.6947	18.9512
UID758	P20718	P20718	GRAH_HUMAN	GZMH	Granzyme H	15.8345		14.8114	15.8495	15.4168	16.1792				15.0131									14.9785					18.2136	15.7375	16.7643	16.7918						16.2742			16.0213	16.1219		14.6003	16.7756			14.3542
UID759	P20810	P20810	ICAL_HUMAN	CAST	Calpastatin	19.7799	19.8983	20.5309	20.6377	20.6996	20.4042	20.6168	20.513	20.1073	20.189	20.4763	20.5451	20.4841	20.1938	20.7783	20.2683	19.9973	20.1892	19.7423	20.3885	20.4443	20.5318	20.4728	21.1587	21.3179	20.4866	20.6287	20.4346	20.402	20.457	19.9663	20.0672	20.3168	20.3656	20.3198	20.7512	20.9089	20.6071	20.3525	20.3539	19.8786	20.5204	20.1883	20.2914
UID760	P20839	P20839	IMDH1_HUMAN	IMPDH1	Inosine-5'-monophosphate dehydrogenase 1	18.9955	19.354	19.1253	19.6666	19.4459	19.123	19.074	19.1308	19.3645	18.9849	18.2791	19.1006	19.2763	18.7625	19.1223	19.4029	19.3497	19.0148	19.3388	19.0141	18.9649	19.0348	19.2448	18.9005	19.0113	19.2441	19.5027	19.4394	19.4508	19.0938	19.4677	19.592	19.2866	18.7715	19.1104	19.2835	19.1747	19.2566	19.3303	19.4117	19.3747	19.1219	19.2426	18.9346
UID761	P20933	P20933	ASPG_HUMAN	AGA	N(4)-(beta-N-acetylglucosaminyl)-L-asparaginase	18.7794	18.7282	17.8026	17.9867	18.0808	19.0936	17.4565	18.6734	18.9801	17.9787	18.493	18.0039	18.0546	17.5366	18.7959	17.802	19.003	18.9591	18.7359	19.1868	19.241	17.885	18.4367	18.5868	18.5486	18.4752	18.0738	18.9943	19.0266	18.8198	19.0828	18.5464	18.4801	18.2002	18.9105	18.8651	18.8605	18.6204	18.7497	18.1453	17.9895	18.0608	18.0381	18.397
UID762	P20936	P20936	RASA1_HUMAN	RASA1	Ras GTPase-activating protein 1	15.8868	16.3306	16.6547	16.7411	16.6802	16.9252	16.9356	16.7736	16.7932	16.8898	16.9838	17.0885	17.063	17.1657	16.4914	16.2249	16.4921	16.1841	16.3522	16.4847	16.6886	16.3475	16.5292	16.6086	16.1671	16.3741	16.6347	16.4417	16.6878	16.7158	16.5793	16.6931	16.6029	17.0318	16.7605	16.5748	16.7976	17.0157	16.8589	16.5941	16.3674	16.7363	16.706	17.0066
UID763	P21281	P21281	VATB2_HUMAN	ATP6V1B2	V-type proton ATPase subunit B, brain isoform	20.5744	21.0867	20.9124	20.9359	20.9478	20.7567	20.5904	20.7711	20.5985	20.692	20.2647	20.8172	20.8056	20.67	20.5825	20.8642	20.9516	20.9577	20.8704	20.9674	20.8897	20.9577	21.046	20.5361	20.7311	20.7001	20.7337	20.9066	20.9246	20.9137	20.7362	20.7397	20.9135	20.513	20.772	20.8444	20.8479	20.8477	20.9064	20.9174	20.9708	20.7741	20.9349	20.8796
UID764	P21283	P21283	VATC1_HUMAN	ATP6V1C1	V-type proton ATPase subunit C 1	19.1127	19.1321	19.299	19.2378	19.2911	19.1867	19.3724	19.4911	19.4358	19.0087	19.3567	19.0722	19.0297	19.1782	19.1004	18.8913	19.0521	19.0332	19.1669	18.4714	18.6499	18.7741	18.5151	19.1294	18.9087	19.1326	19.3523	19.274	19.2496	19.0786	19.0198	19.0536	19.2505	19.0418	19.0264	19.0974	19.0611	19.0699	18.9493	19.2182	19.4369	18.9626	19.0408	19.2675
UID765	P21291	P21291	CSRP1_HUMAN	CSRP1	Cysteine and glycine-rich protein 1	18.2937	18.8221	18.3966	18.3485	18.5123	18.4013	18.1773	18.4038	17.8155	18.8928	18.0473	19.1302	19.1638	18.5925	17.7981	18.656	18.421	18.981	18.7122	18.5841	18.4589	18.465	18.5699	17.8372	18.2494	18.2757	18.2344	18.809	18.8788	18.5804	18.4503	18.4518	18.4013	18.8424	18.764	18.5924	18.5972	18.6614	18.7931	18.7033	18.8082	19.3908	18.9489	18.3921
UID766	P21333	P21333	FLNA_HUMAN	FLNA	Filamin-A	23.2708	23.3803	23.0099	22.9789	23.0148	22.9704	22.5977	22.7756	22.725	23.2687	22.6084	23.2422	23.2715	22.9838	23.155	23.1262	22.8835	23.2016	23.001	23.0435	23.0053	22.9097	22.9928	22.846	22.9821	22.8728	22.8851	22.9333	22.8933	23.0613	23.0324	22.8622	22.961	23.1101	22.8853	23.0727	23.1398	23.0859	22.9795	22.8941	23.2501	23.793	23.1476	23.181
UID767	P21399	P21399	ACOC_HUMAN	ACO1	Cytoplasmic aconitate hydratase	17.3965	17.7609	18.0344	17.7529	17.7102	17.8238	16.9024	17.4816	17.4677	17.2321	17.4677	17.5558	17.5037	17.8239	18.2468	16.7239	17.4444	17.6725	17.9177	17.609	17.6403	18.1024	17.5482	17.9746	17.6788	17.6115	17.55	17.9038	17.8481	17.8517	17.7634	17.4653	17.3386	17.4715	18.0018	17.6719	17.5627	16.6728	17.7387	17.5679	17.8716	18.2427	18.0775	18.0577
UID768	P21462	P21462	FPR1_HUMAN	FPR1	fMet-Leu-Phe receptor	19.181	20.1559	19.9151	19.3084	19.3582	19.2621	19.7967	20.109	19.4131	19.8517	19.4227	19.4159	19.4451	19.9663	17.88	17.8488	20.8773	19.4591	19.877	20.0871	20.2507	18.3808	18.9245	19.674	20.188	19.8614	19.3283	19.4863	19.4005	19.2852	19.5761	19.7255	19.7608	19.627	19.7574	19.2028	19.2918	20.1639	19.5566	20.023	20.1677	18.9795	19.3126	18.063
UID769	P21730	P21730	C5AR1_HUMAN	C5AR1	C5a anaphylatoxin chemotactic receptor 1	19.7834	19.8781	20.1142	19.6144	19.8367	19.9435	19.3155	20.0199	19.3487	19.6939	17.6634	20.5066	20.2288	19.9727	19.413	19.7678	19.93	19.6505	19.5347	19.822	20.3397	20.5302	18.8674	20.0218	20.0033	20.379	20.0635	20.6004	20.597	20.4194	20.5594	20.4661	20.5105	19.761	20.3277	20.1859	20.2682	20.6212	20.6041	20.7548	18.887	19.467	19.5038	18.6136
UID770	P21796	P21796	VDAC1_HUMAN	VDAC1	Voltage-dependent anion-selective channel protein 1	20.2006	20.2287	19.8365	20.6225	20.5719	19.6276	20.4652	19.5204	19.6051	19.8782	20.3892	19.9703	20.013	19.6591	19.3431	19.8627	20.2545	19.9955	19.8534	20.0086	19.9879	19.4796	19.6373	20.0402	20.1364	19.8764	19.7898	19.7259	19.7416	19.7811	19.6644	19.6637	19.6555	19.9591	20.024	19.8423	19.7656	19.9184	19.8756	20.1644	19.8599	20.1511	20.0689	19.8037
UID771	P21912	P21912	SDHB_HUMAN	SDHB	Succinate dehydrogenase [ubiquinone] iron-sulfur subunit, mitochondrial	19.3757	19.2112	19.1241	19.4743	19.5235	18.7897	19.0117	19.1382	19.1736	18.7992	19.507	18.6229	18.3582	18.6976	18.5716	18.4689	19.0331	19.13	18.7089	18.7648	18.7536	18.4796	18.6769	19.265	19.2896	19.1162	18.9857	18.8621	18.7931	19.0631	18.9722	18.979	18.8591	18.5727	19.1959	18.9686	19.0203	19.0844	19.1125	19.3351	18.8436	19.3727	19.1803	18.9726
UID772	P21964	P21964	COMT_HUMAN	COMT	Catechol O-methyltransferase	20.3163	19.8759	19.1455	19.88	19.4514	19.9043	18.8549	19.779	20.0526	18.959	19.9105	19.0909	19.6194	18.6547	19.5599	19.9707	20.1693	19.8563	19.666	19.7293	19.6944	18.9116	19.64	19.5745	19.4172	19.5621	19.557	19.6641	19.7114	19.7327	20.0157	19.9794	19.6911	19.1136	19.7385	18.9574	19.2448	19.5832	19.3923	19.49	19.4902	19.1034	19.7986	19.4369
UID773	P21980	P21980	TGM2_HUMAN	TGM2	Protein-glutamine gamma-glutamyltransferase 2	16.8352	16.5537	19.6194	18.5391	18.5841			15.5455			18.2777	15.506	16.4245	16.1055	20.8691	18.9321	18.6453	19.4345	18.11	19.8987	20.0055	20.6042	20.1871	20.6422	20.5324	18.9749	18.6334	16.204	16.1537				15.7946	16.8508	17.6338	17.8732	17.9442	15.8996	14.9447	16.9071	16.8786	20.3153	18.3908	18.0023
UID774	P22059	P22059	OSBP1_HUMAN	OSBP	Oxysterol-binding protein 1	17.2136	17.4224	17.6022	17.5128	17.6974	17.5246	17.6882	17.6832	17.305	17.3219	17.2988	17.4409	17.5496	17.5883	17.1983	17.3262	17.537	17.2342	16.897	17.1018	17.2419	17.5081	17.3205	17.0786	17.1989	17.1156	17.359	17.6079	17.5972	17.3605	17.439	17.4053	17.4193	17.4318	17.4164	17.4043	17.4261	17.2992	17.6359	17.4515	17.487	17.4144	17.607	17.6832
UID775	P22061	P22061	PIMT_HUMAN	PCMT1	Protein-L-isoaspartate(D-aspartate) O-methyltransferase	21.3798	21.5398	21.499	21.3294	21.3812	21.5678	20.9541	21.3794	21.3438	21.4247	21.0994	21.4053	21.3559	21.5225	21.7353	21.2633	21.5617	21.5945	21.4398	21.7736	21.8007	21.1082	21.5609	21.5317	21.4037	21.555	21.5274	21.4457	21.4111	21.4266	21.5069	21.4374	21.5223	21.177	21.4433	21.4935	21.5773	21.528	21.5128	21.3856	21.7665	21.6375	21.3767	20.9418
UID776	P22087	P22087	FBRL_HUMAN	FBL	rRNA 2'-O-methyltransferase fibrillarin	19.9093	19.664	19.5185	19.7966	19.7499	20.1168	20.2096	20.0722	19.7261	19.9548	20.0711	20.0817	19.842	19.465	18.6634	19.6973	19.8827	19.5652	19.5483	19.7682	19.8424	19.6175	19.6773	20.0898	20.4468	20.1564	19.7748	19.8875	19.8761	20.1127	20.031	20.0959	19.9444	19.8878	20.0916	20.029	19.9057	20.1483	20.4166	20.1397	19.5133	19.1797	19.2675	19.9102
UID777	P22102	P22102	PUR2_HUMAN	GART	Trifunctional purine biosynthetic protein adenosine-3	18.0991	18.6938	18.1001	18.6956	18.5667	18.344	18.9215	18.9006	18.7285	18.5714	18.5858	18.2445	18.1407	18.636	18.3639	17.813	18.5507	18.422	18.532	18.6424	18.576	17.7904	18.6469	17.7236	18.4282	18.9895	18.916	18.422	18.4599	18.4592	18.6789	18.8402	19.0586	18.4348	18.4665	18.7693	18.7303	18.34	18.6039	18.6178	18.2663	18.3716	18.6368	18.4393
UID778	P22234	P22234	PUR6_HUMAN	PAICS	Multifunctional protein ADE2	19.3123	19.4012	19.9935	19.9994	20.0149	19.4515	19.6481	19.2659	19.5037	19.1622	19.499	19.3775	19.3935	19.0101	20.2695	19.6984	19.6841	19.8388	19.5801	19.8435	19.8989	19.9976	20.0795	20.2194	20.1579	19.887	19.5418	19.2818	19.2965	19.3317	19.3548	19.2475	19.3244	19.3823	19.5057	19.3532	19.5079	19.265	19.2827	19.4861	19.5385	20.2509	19.7555	19.5731
UID779	P22307	P22307	SCP2_HUMAN	SCP2	Sterol carrier protein 2	21.2269	20.8674	20.8295	21.3605	21.3702	20.7557	21.4495	20.9515	21.1757	21.1358	21.6371	20.8316	20.7872	20.4156	20.5164	20.2865	21.1274	20.4624	20.3454	20.3562	20.3241	19.9383	20.564	20.4747	21.2821	20.859	20.9108	20.622	20.5467	20.5988	21.1346	21.0482	20.9202	20.4745	20.8534	20.7396	20.697	20.8514	20.8398	20.787	20.5602	20.7203	20.997	20.2917
UID780	P22314	P22314	UBA1_HUMAN	UBA1	Ubiquitin-like modifier-activating enzyme 1	21.8206	22.275	22.0166	22.3402	22.3255	21.7926	21.6037	21.8411	22.0603	21.9018	21.7903	21.8222	21.7489	21.6623	22.1871	21.884	22.116	22.0403	22.3259	22.0034	22.04	22.1565	22.1371	21.7652	22.0578	21.8959	22.1491	21.8721	21.8299	21.8109	21.7555	22.009	21.826	22.0661	22.1464	21.8108	21.8691	21.9669	22.063	22.1564	22.379	22.0564	22.3491	21.9678
UID781	P22626	P22626	ROA2_HUMAN	HNRNPA2B1	Heterogeneous nuclear ribonucleoproteins A2/B1	22.9276	22.7095	22.3309	22.612	22.6197	22.486	22.4947	22.6564	22.6581	22.6046	22.7006	22.5322	22.5796	22.4426	21.7807	22.288	22.6984	22.3706	22.704	22.3234	22.3363	21.5102	22.109	22.6095	22.7575	22.6094	22.5476	22.6123	22.6026	22.5998	22.6669	22.5883	22.5928	22.5002	22.5477	22.5448	22.5553	22.7012	22.7171	22.7976	22.338	21.9462	22.4685	22.5008
UID782	P22681	P22681	CBL_HUMAN	CBL	E3 ubiquitin-protein ligase CBL	18.7221	18.7827	18.7339	18.6082	18.7598	19.1457	18.7439	18.8255	19.0799	19.1127	18.6149	19.2313	19.3049	19.0516	18.536	18.9984	18.7398	18.633	18.5857	18.5958	18.5282	18.3069	18.68	19.0369	18.7869	18.9969	19.2554	19.1356	19.0754	19.396	19.0868	19.1294	19.2551	18.9475	19.0897	19.3133	19.3625	19.3252	19.2078	19.2025	18.839	18.2798	18.8732	18.8343
UID783	P22695	P22695	QCR2_HUMAN	UQCRC2	Cytochrome b-c1 complex subunit 2, mitochondrial	18.2874	18.4139	18.298	18.5584	18.4461	17.9156	18.557	18.2002	18.174	18.1869	18.6764	18.1172	18.2713	17.8479	17.8882	18.2998	17.9444	18.2829	18.128	18.142	18.082	17.3359	17.9738	18.3004	18.5456	18.1697	17.9158	18.2473	18.2478	17.9019	18.0962	18.1943	18.117	17.7404	18.004	18.1827	18.1895	18.3591	18.0615	18.4168	17.9418	18.2787	17.8632	18.2436
UID784	P22748	P22748	CAH4_HUMAN	CA4	Carbonic anhydrase 4	20.3802	20.7614	21.1108	20.7942	20.8702	20.325	20.9791	20.4231	20.3618	20.3876	19.8111	20.3385	20.2563	21.115	19.9313	20.418	21.595	20.2939	21.1391	20.2133	20.2611	19.709	20.2257	20.5601	20.54	20.5581	20.5674	20.4965	20.5016	20.2854	20.4406	20.734	20.5003	20.8104	19.8621	20.4488	20.3768	20.3803	20.5666	20.6868	20.5956	19.9554	20.4729	21.048
UID785	P22894	P22894	MMP8_HUMAN	MMP8	Neutrophil collagenase	24.1543	24.3149	23.5764	24.0839	24.0665	23.4265	24.2226	23.5034	23.6281	24.054	23.538	23.9042	23.8198	23.9001	23.2708	23.112	24.0966	23.3331	23.8038	23.177	23.0757	23.1055	23.3573	23.3771	23.4408	23.3342	22.7229	23.4696	23.293	23.1031	23.9784	23.2716	23.3156	23.7982	23.2278	23.2387	23.1691	23.0776	23.1712	23.3496	23.9799	22.9085	22.7388	24.1695
UID786	P23193	P23193;Q15560	TCEA1_HUMAN	TCEA1	Transcription elongation factor A protein 1	17.2536	16.8693	17.0752	17.6878	17.9481	17.6695	17.4917	17.6512	17.4027	16.5806	17.8394	17.2979	17.4516	17.0634	16.7218		16.7483	17.0352	16.4921	17.1133	17.0382	17.2872	16.8428	17.6051	17.5281	17.4754	17.2327	17.0488	17.2977	17.3518	17.3399	16.9505	17.2869	16.8474	17.3928	17.6964	17.5843	17.5746	17.4149	17.6316	17.203	17.1366	17.5841	17.4058
UID787	P23246	P23246	SFPQ_HUMAN	SFPQ	Splicing factor, proline- and glutamine-rich	21.234	21.0282	21.0284	21.0996	21.1333	20.9181	21.242	21.2162	21.0013	20.7296	20.9406	20.9373	20.9843	20.8321	20.7931	20.813	20.977	20.8563	20.9042	20.9455	20.9572	20.6332	20.7425	21.0583	21.1643	20.873	20.7629	20.9906	20.9982	20.9277	20.9456	20.8462	20.8766	20.6521	20.6947	20.8711	20.9533	20.9348	21.0158	20.951	20.6982	20.7055	20.8466	21.1564
UID788	P23284	P23284	PPIB_HUMAN	PPIB	Peptidyl-prolyl cis-trans isomerase B	23.139	22.8755	22.5929	22.8007	22.8003	22.7907	23.0081	22.6221	22.9658	22.3343	23.0338	22.7574	22.7916	22.8158	22.2596	22.0546	22.7534	22.4553	22.7149	22.4926	22.5229	21.8559	22.2412	22.5675	22.4635	22.3693	22.3394	22.487	22.5379	22.7659	22.4093	22.1557	22.4842	22.3486	22.5086	22.2829	22.3173	22.8	22.4853	22.4734	22.5584	22.4846	22.5764	22.7151
UID789	P23368	P23368	MAOM_HUMAN	ME2	NAD-dependent malic enzyme, mitochondrial	20.3443	20.4671	20.475	20.6218	20.5563	20.0346	20.3971	20.0135	20.449	20.2207	19.9241	20.5926	20.5957	20.0785	19.8781	20.4464	20.3912	20.1844	20.1775	20.0791	20.1202	19.3289	20.203	20.3809	20.1505	20.1488	20.2679	19.9888	19.9475	20.3155	20.3016	19.9745	20.0822	20.2977	20.1372	20.0033	19.98	19.7888	20.307	20.7627	20.4502	19.9839	20.4422	20.2323
UID790	P23381	P23381	SYWC_HUMAN	WARS1	Tryptophan--tRNA ligase, cytoplasmic	20.1573	20.5382	21.048	20.8435	20.9422	20.6833	20.6119	20.5038	20.3003	20.7262	19.6459	20.3565	20.2485	20.6558	21.0561	20.5168	20.7697	20.3718	20.6715	21.0156	20.9881	21.0568	20.7496	20.6277	20.4045	20.9505	20.4321	20.6586	20.7005	21.2486	20.5913	20.8469	20.588	20.2485	20.6494	20.6368	20.5958	20.6136	20.6462	20.8818	20.7773	20.586	20.7028	20.5816
UID791	P23396	P23396	RS3_HUMAN	RPS3	40S ribosomal protein S3	20.4361	20.5377	20.6592	20.6846	20.7053	20.655	20.8839	21.4403	20.9803	20.5776	21.8824	20.5962	20.6494	20.2026	19.6664	20.0853	20.2236	20.1932	20.4307	20.2283	20.1411	19.705	19.6786	20.6564	20.7191	20.7424	20.7185	20.3804	20.3183	20.415	20.4342	20.5706	20.7164	20.6808	20.4853	20.5428	20.5237	20.7467	20.6215	20.7693	20.453	20.4193	20.3545	20.1531
UID792	P23458	P23458	JAK1_HUMAN	JAK1	Tyrosine-protein kinase JAK1	17.592	17.7159	17.3593	17.5701	17.577	17.4754	17.7066	16.835	16.8728	17.1876	16.6094	17.8884	17.8779	17.0491	17.1493	18.0325	18.0693	17.8319	17.5646	17.6238	17.4429	17.5511	17.557	17.7061	17.6891	17.7497	17.517	17.8063	17.653	17.6196	17.75	17.8961	17.8178	17.8721	17.5508	17.9146	18.068	17.8493	17.9323	17.9718	17.364	16.9858	17.3001	18.1188
UID793	P23469	P23469	PTPRE_HUMAN	PTPRE	Receptor-type tyrosine-protein phosphatase epsilon	18.8133	19.1272	18.8381	18.9935	19.1011	19.27	19.172	18.798	18.9964	19.2343	18.4755	19.2673	19.114	19.3867	18.9053	18.8891	18.892	18.7606	18.9923	19.1059	19.1348	18.7947	19.0064	18.5747	18.6766	19.0312	19.0065	19.1435	19.2027	19.2544	19.2429	19.0447	19.1818	19.0676	19.0945	19.2249	19.2683	19.2488	19.2449	18.9669	18.9706	18.8651	19.0173	18.9907
UID794	P23497	P23497	SP100_HUMAN	SP100	Nuclear autoantigen Sp-100	18.545	17.8278	18.769	18.515	18.4676	18.3207	19.2907	18.8094	18.8214	18.4462	18.8953	18.4313	18.604	18.3604	17.038	18.3323	18.297	18.2129	18.1915	18.2033	18.3886	17.5778	17.7033	18.3663	18.4217	18.3618	18.1588	18.4887	18.3281	18.0651	18.387	18.2865	18.3944	18.0131	18.3582	18.4756	18.4364	18.246	18.3313	18.2984	18.3344	18.0155	18.5703	18.3555
UID795	P23526	P23526	SAHH_HUMAN	AHCY	Adenosylhomocysteinase	21.176	21.4643	21.5454	21.5744	21.5389	21.3906	21.6648	21.8005	21.291	21.3724	21.1148	21.343	21.341	21.4639	21.9704	21.4624	21.4197	21.2491	21.3877	21.375	21.2633	21.1092	21.5648	21.6602	21.5713	21.4356	21.451	21.5965	21.5046	21.144	21.2667	21.344	21.3851	21.1614	21.2438	21.3596	21.3528	21.2454	21.2884	21.3413	21.4281	21.4405	21.2512	21.6833
UID796	P23528	P23528;Q9Y281	COF1_HUMAN	CFL1	Cofilin-1	25.6903	25.5647	25.6104	25.4792	25.45	26.3586	25.9549	26.0839	26.3786	25.8516	26.0568	26.2652	26.3226	25.4149	25.1841	25.768	25.5281	25.5065	25.7566	25.4097	25.3164	24.73	25.0935	26.038	26.0511	26.4278	26.2724	26.3729	26.3275	26.3772	26.5846	26.485	26.436	25.6217	26.3643	26.3031	26.3275	26.3529	26.3807	26.1086	25.8628	25.3651	25.7318	25.3825
UID797	P23588	P23588	IF4B_HUMAN	EIF4B	Eukaryotic translation initiation factor 4B	19.2796	19.4993	19.9317	19.4591	19.4993	19.8334	20.0745	19.8951	19.7961	19.6063	20.0084	19.7347	19.7645	19.5224	19.2262	18.7996	19.554	19.7983	18.8989	19.789	19.6922	18.917	19.5149	19.9689	20.116	19.8951	19.7591	19.5083	19.4922	19.5706	19.5504	19.3697	19.5264	19.8004	19.6334	19.6551	19.6215	19.8499	19.6527	19.799	19.335	19.651	19.6579	18.9376
UID798	P23634	P23634	AT2B4_HUMAN	ATP2B4	Plasma membrane calcium-transporting ATPase 4	17.7656	17.6207	18.029	17.8381	17.9673	17.4089	17.938	17.9417	18.006	17.6148	18.1935	17.7888	17.7493	17.6131	18.28	17.9405	17.9679	18.2517	17.8798	18.5933	18.6515	18.1031	18.2941	18.4828	18.7113	17.9553	17.7332	17.7095	17.7168	17.1848	17.6704	17.6493	17.5244	17.1733	17.7517	17.981	18.0391	17.7563	17.7968	17.8344	17.3945	18.2139	17.5863	18.113
UID799	P23743	P23743	DGKA_HUMAN	DGKA	Diacylglycerol kinase alpha	19.0607	19.3225	19.1138	19.0787	19.1858	19.1796	18.8009	19.0048	18.9482	19.1128	18.8048	19.3242	19.1457	19.1288	18.9484	19.058	19.1059	19.0002	19.1191	18.892	18.8619	18.9584	19.1228	19.0113	19.2188	19.0885	19.0674	19.0236	19.0119	19.3282	19.1958	19.1232	19.1926	19.1215	19.2969	19.1151	19.1371	19.2414	19.2841	19.2612	18.9096	18.7787	19.1691	18.9957
UID800	P23786	P23786	CPT2_HUMAN	CPT2	Carnitine O-palmitoyltransferase 2, mitochondrial	17.57	17.8561	17.8089	17.7112	17.8013	17.8053	17.2914	17.1873	17.7854	17.2746	18.2807	17.2975	17.5335	17.5066	17.7013	17.5774	17.7861	17.6836	17.3885	17.2179	17.4384	16.9233	17.5818	17.5206	17.847	17.6043	17.3696	17.6171	17.6385	17.7883	17.448	17.5605	17.4641	17.2257	17.6426	17.8322	17.8043	17.7689	17.6113	17.0009	17.6398	17.6916	17.4447	17.9265
UID801	P23919	P23919	KTHY_HUMAN	DTYMK	Thymidylate kinase	18.866	19.175	19.6555	19.2419	19.3743	19.0649	19.1085	19.0535	19.097	18.8659	19.0692	19.0655	19.1143	19.0247	19.6135	19.0709	19.3336	19.3907	19.4347	19.1119	19.2156	19.2268	19.4255	19.2099	19.0977	19.0631	19.0671	18.8855	19.0504	18.939	19.1522	18.8568	19.0843	18.9245	18.8486	18.951	18.9012	18.8118	19.0213	19.0639	19.6278	19.3451	19.4236	19.2696
UID802	P24071	P24071	FCAR_HUMAN	FCAR	Immunoglobulin alpha Fc receptor	21.8826	21.3122	21.2608	21.6709	21.7285	22.2373	22.0088	21.0198	21.5843	21.8793	21.5098	21.7804	21.785	21.9496	20.8336	21.8047	21.8734	21.2225	21.4926	20.9037	20.9131	19.6559	20.3505	22.0016	21.5733	21.8801	21.8815	21.7495	21.6994	21.98	21.992	21.8478	22.0885	21.672	21.3993	21.7504	21.9226	21.5296	21.8909	21.6291	21.3353	20.3892	21.6797	21.3868
UID803	P24158	P24158	PRTN3_HUMAN	PRTN3	Myeloblastin	26.5074	24.8989	26.2544	25.0322	24.9647	26.3479	26.3007	26.0536	26.6505	24.7765	25.5609	26.2295	26.4521	25.6312	24.8624	25.5643	25.816	25.6014	26.2479	25.6173	25.5906	24.8318	25.5098	26.1793	25.8509	26.7452	25.9321	26.948	26.9383	26.3651	27.2053	26.5029	26.7351	25.3475	26.0085	26.1945	26.2538	25.8212	26.4974	25.9827	25.938	25.1342	25.9164	25.8741
UID804	P24394	P24394	IL4RA_HUMAN	IL4R	Interleukin-4 receptor subunit alpha	12.6786				15.2589		15.9474	15.0016	15.5451		15.3118																							14.2221									14.8896	14.9385
UID805	P24534	P24534	EF1B_HUMAN	EEF1B2	Elongation factor 1-beta	21.0081	20.6041	21.2736	21.1182	21.1536	21.3412	21.8258	21.2131	21.178	21.2586	21.7736	21.1071	21.1721	21.2004	20.8942	21.0313	20.4507	20.6343	21.0662	20.6901	20.5645	20.0832	20.283	21.1634	20.8951	21.1453	21.1837	21.0463	21.0646	21.2681	20.8541	21.1583	21.3134	21.1802	21.3509	21.2142	21.2801	20.8665	20.8812	21.3819	21.0279	20.4554	20.8321	20.929
UID806	P24539	P24539	AT5F1_HUMAN	ATP5PB	ATP synthase F(0) complex subunit B1, mitochondrial	19.7952	19.6754	19.4181	19.6314	19.5297	18.9804	19.4283	19.4699	19.4184	19.3122	19.8228	19.1108	19.1711	19.1125	18.697	19.3961	19.804	19.5563	19.101	19.2861	19.3217	18.9265	18.7745	19.6084	19.4234	19.2872	19.278	18.9816	18.9904	18.9815	19.1314	19.3795	19.2746	19.3718	19.165	19.1047	18.9255	19.1598	19.0579	19.607	19.4022	19.5921	19.2927	19.0306
UID807	P24557	P24557	THAS_HUMAN	TBXAS1	Thromboxane-A synthase	18.4809	19.0209	18.7803	17.8054	17.7665	18.762	19.2923	18.5081	18.1033	18.2925	18.6246	19.1396	18.9404	18.5687	17.8696	18.1948	18.7865	18.5555	18.6501	18.5272	18.6613	18.1478	18.3792	18.5454	18.5991	18.4677	18.3925	18.7037	18.7483	18.7457	18.5257	18.8204	18.6992	17.9044	18.7706	18.5507	18.5619	19.0468	18.6564	18.934	18.7035	19.0677	18.8424	18.6541
UID808	P24666	P24666	PPAC_HUMAN	ACP1	Low molecular weight phosphotyrosine protein phosphatase	18.8576	18.829	19.6918	19.6089	19.5107	19.681	18.491	19.3801	19.4349	18.9916	19.1622	19.4154	19.428	18.918	20.4569	19.5126	19.1982	19.661	19.4092	19.9941	20.1043	19.8233	19.8309	20.125	20.3926	19.3464	19.8511	19.3623	19.3817	19.8933	19.6062	19.6236	19.403	18.9748	19.4147	19.619	19.7433	19.4537	19.5267	19.6104	19.9075	19.998	19.4535	19.4564
UID809	P24752	P24752	THIL_HUMAN	ACAT1	Acetyl-CoA acetyltransferase, mitochondrial	19.9098	19.862	19.7067	19.9385	19.9149	19.5293	19.7299	19.5525	19.7468	19.6915	20.0777	19.6584	19.6946	19.3807	18.9694	19.4925	19.8692	19.2213	19.4814	19.4435	19.3248	19.0427	19.2461	19.6684	19.6896	19.5046	19.6268	19.3667	19.4472	19.5549	19.4999	19.4633	19.5305	19.3892	19.3514	19.5786	19.4916	19.5886	19.6264	19.7205	19.5463	19.2017	19.4427	19.5343
UID810	P24928	P24928	RPB1_HUMAN	POLR2A	DNA-directed RNA polymerase II subunit RPB1	18.5768	18.4842	18.1236	18.4834	18.7458	18.5088	18.8965	18.7018	18.4888	18.2183	18.7422	18.4204	18.3468	18.2965	17.7712	18.3919	18.5319	18.379	18.542	18.3738	18.2755	18.4988	18.3321	18.168	18.4307	18.4521	18.4357	18.4448	18.3216	18.4722	18.5206	18.4285	18.4335	18.1378	18.361	18.3658	18.4829	18.4791	18.5333	18.4445	18.2467	18.2979	18.6355	18.7297
UID811	P25025	P25025	CXCR2_HUMAN	CXCR2	C-X-C chemokine receptor type 2	18.7483	18.2886	18.5825	17.8761	17.7019	18.9688	19.4352	18.979	18.7839	18.5518	17.5115	18.4206	18.8953	18.6561	17.3228	16.8841	18.4742	18.3764	18.0434	18.4196	18.3363	17.1185	18.2389	18.7743	19.002	18.8283	18.3114	19.2341	19.2834	18.7076	18.9823	18.9037	19.0371	18.6148	18.4245	18.8774	18.9949	19.1091	19.1349	19.0823	18.2047	17.9317	17.7546	18.2621
UID812	P25090	P25090	FPR2_HUMAN	FPR2	N-formyl peptide receptor 2	18.988	19.8338	19.624	18.475	18.5522	19.0596	18.9421	19.672	19.2112	19.4802	18.7318	19.4077	19.2544	19.0641	17.7294	17.7985	19.5688	18.8201	19.2234	19.1016	18.9912	17.6625	18.8234	19.0043	19.3905	19.1602	19.1778	19.4122	19.3442	18.517	19.3444	19.3006	19.0464	19.0926	18.9696	18.3819	18.6281	19.487	19.2215	19.2136	19.4419	18.7768	19.0495	18.2631
UID813	P25098	P35626;P25098	ARBK1_HUMAN	GRK2	Beta-adrenergic receptor kinase 1	20.5529	20.3723	20.5118	20.9265	20.8809	20.6904	20.679	20.7654	20.5793	20.565	20.6643	20.6849	20.622	20.4524	20.3461	20.5305	20.4902	20.5408	20.6116	20.25	20.2569	19.7111	20.3702	20.4493	20.127	20.6194	20.7832	20.7279	20.6487	20.716	20.6203	20.7017	20.7007	20.5419	20.5748	20.6448	20.6744	20.7141	20.6718	20.8004	20.7113	20.6048	20.6591	20.5109
UID814	P25208	P25208	NFYB_HUMAN	NFYB	Nuclear transcription factor Y subunit beta	16.7191	16.6063	17.0208		16.8085		17.2553	17.3358	17.2487	16.956	17.2851	16.8434		16.5765			16.7678	16.227		15.9106	16.2827			16.7464	17.348	17.2299	17.2904	17.252	17.0496		16.806	17.2044	16.7748	16.7775	17.0383	16.9888	16.8568	16.7793	17.192	17.2604	16.0115		16.723	16.6887
UID815	P25325	P25325	THTM_HUMAN	MPST	3-mercaptopyruvate sulfurtransferase	19.2346	19.0055	19.4192	18.514	18.4936	18.9957	17.18	19.0198	18.9425	18.9531	18.9382	18.9621	19.0633	19.0597	20.4527	19.4893	19.3443	19.9379	19.3899	19.8062	19.8922	19.974	20.0474	19.5854	19.7975	19.4328	19.2218	19.1809	19.1888	19.1463	19.0162	18.9033	19.1594	18.9917	19.2465	19.1304	19.051	18.9823	19.0167	19.0532	19.4294	20.092	19.3508	19.4814
UID816	P25398	P25398	RS12_HUMAN	RPS12	40S ribosomal protein S12	19.0333	19.5104	19.5345	19.6262	19.6807	20.4416	20.5191	20.8599	20.6462	18.5515	21.2739	20.1905	20.0963	18.7615	18.2158	19.3016	18.8109	19.1703	19.6225	19.0696	18.8723	17.6136	18.5988	19.8569	20.0666	20.1877	20.2735	20.3029	20.0421	20.0018	20.3231	20.3825	20.2578	19.7775	20.1925	20.1769	20.1313	20.2141	20.4381	20.3095	19.6449	19.1361	19.7368	19.4588
UID817	P25445	P25445	TNR6_HUMAN	FAS	Tumor necrosis factor receptor superfamily member 6	16.2465	16.6382	16.4351	15.5404	15.7763	15.8141	16.4747	16.4174	15.7421	15.8625	16.2154	15.5398	16.1435	16.165	15.886	15.6104	16.5104	16.0452	16.1212	16.0829	16.6481	15.7808	15.5361	16.6532	16.3524	16.1838	16.1664	15.695	15.8745	15.8763	16.1386	15.737	16.1177	16.0796	16.008	16.4948	16.1597	16.4736	16.2798	15.9278	15.9499	16.13	16.2994	16.0366
UID818	P25685	P25685	DNJB1_HUMAN	DNAJB1	DnaJ homolog subfamily B member 1	17.8161	17.6432	17.621	17.8964	18.0513	17.8213	17.9115	18.4708	18.1594	17.7462	18.4607	17.6385	17.8569	17.3888	18.0326	17.7781	17.9865	17.8743	17.8942	18.3951	18.479	18.4672	18.3025	18.1606	17.9778	18.1749	18.2217	17.9516	17.987	17.9702	17.7725	17.8218	17.822	17.8073	17.8367	18.1606	18.1311	18.0247	18.0146	18.0647	18.3001	18.2606	18.2409	18.1062
UID819	P25705	P25705	ATPA_HUMAN	ATP5F1A	ATP synthase subunit alpha, mitochondrial	22.4822	22.2386	22.2228	22.3883	22.3288	21.7728	22.1552	22.0171	22.0256	21.9881	22.6037	21.9873	21.9421	21.7122	21.5819	22.163	22.3927	22.0954	22.049	21.9684	22.0293	21.9113	21.7748	22.2033	22.2322	22.0099	21.8701	21.7488	21.7695	21.8084	21.839	21.8989	21.8598	21.8226	21.9205	21.8943	21.8046	21.9225	21.8723	22.0707	21.9429	22.2553	22.1403	21.9796
UID820	P25774	P25774	CATS_HUMAN	CTSS	Cathepsin S	21.2703	21.153	20.802	20.7694	20.7716	20.985	19.5788	20.2584	19.6094	20.0947	20.2256	20.9706	20.8811	20.1934	21.0595	21.1553	21.5056	21.4849	21.6301	21.0563	21.0481	21.4268	21.5489	21.4162	21.1355	21.4022	21.2801	21.2474	21.1469	21.3187	21.5121	21.2223	21.1904	20.4464	21.2903	21.1999	21.1526	20.9844	21.0853	21.0265	20.687	21.231	21.046	20.4474
UID821	P25786	P25786	PSA1_HUMAN	PSMA1	Proteasome subunit alpha type-1	21.2809	21.5666	22.1321	21.8663	21.8718	21.4262	21.4447	21.7449	21.3338	21.283	21.4067	21.4008	21.356	21.4016	22.1203	21.4585	21.6801	21.9367	21.5278	21.8355	21.8538	22.1566	21.9652	21.9843	21.9193	21.6852	21.5214	21.4806	21.4535	21.4417	21.5139	21.535	21.4621	21.3793	21.467	21.4832	21.4897	21.5063	21.3708	21.5216	21.7311	22.1511	21.7177	21.5748
UID822	P25787	P25787	PSA2_HUMAN	PSMA2	Proteasome subunit alpha type-2	19.333	19.5662	19.8082	19.6646	19.7289	19.1118	19.0043	19.3998	19.0301	18.9593	19.0359	19.2213	19.2556	19.3062	20.3237	19.0774	19.6274	19.9866	19.3285	19.8712	19.8618	20.2969	20.0566	19.5191	19.6345	19.2845	19.2915	19.3527	19.3845	19.3164	19.1516	19.166	19.0755	19.0679	19.0158	19.1531	19.1981	19.1617	18.9974	19.3844	19.7042	20.0758	19.3286	19.4658
UID823	P25788	P25788	PSA3_HUMAN	PSMA3	Proteasome subunit alpha type-3	19.9608	20.0446	19.8956	19.7562	19.8055	19.887	19.8047	19.6429	19.7706	19.9985	19.8384	19.693	19.722	19.9947	20.1181	19.6478	19.8902	19.9353	19.7141	19.9289	20.0205	19.9932	19.7874	20.4068	20.1254	19.9859	19.7428	19.9181	19.8323	19.8429	19.7846	19.8687	19.893	20.0071	19.7893	19.9038	19.7439	19.524	19.6513	19.8975	20.0867	20.0352	19.7368	19.5962
UID824	P25789	P25789	PSA4_HUMAN	PSMA4	Proteasome subunit alpha type-4	20.1631	20.2385	20.3444	20.1923	20.1875	20.4659	20.2411	20.1535	20.2432	20.3962	20.3307	20.132	20.3388	20.6794	20.3775	20.1395	20.265	20.5032	20.0345	20.3809	20.3157	20.2111	20.4435	20.9396	20.472	20.5947	20.5338	20.3627	20.3801	20.5144	20.4075	20.1974	20.5029	20.5601	20.3495	20.2753	20.2568	20.2362	20.0384	20.222	20.6316	20.5639	20.2359	20.1153
UID825	P25815	P25815	S100P_HUMAN	S100P	Protein S100-P	23.7805	23.8893	22.9084	23.1613	23.1893	22.0254	21.4254	21.9209	22.1119	23.0504	21.5148	22.3081	21.9312	22.3652	24.1224	23.1395	23.9556	24.1787	23.3258	24.3153	24.3628	23.9798	24.1637	21.7593	22.386	22.352	23.3083	22.2281	22.3691	21.7986	22.4324	22.6831	22.3924	23.0353	22.3434	22.5374	22.1914	23.0583	22.3099	22.4856	23.6191	23.7714	23.5142	23.9832
UID826	P26022	P26022	PTX3_HUMAN	PTX3	Pentraxin-related protein PTX3	21.1167	20.605	20.7214	19.6497	19.7078	20.9599	20.7494	20.8178	20.7404	20.5708	19.3229	20.9286	20.5247	20.4103	20.1854	20.5269	20.7902	20.9703	20.7509	20.3141	20.574	20.6641	20.5448	21.247	20.5573	20.5245	20.8157	20.8116	20.7853	21.1728	21.0316	21.2033	21.2087	20.569	20.7999	21.1953	21.0655	21.1386	20.5824	20.9441	20.7582	20.1622	20.5376	20.8174
UID827	P26038	P26038	MOES_HUMAN	MSN	Moesin	23.8801	24.066	23.8469	23.9505	23.9651	23.9555	23.6307	23.8153	23.81	23.8989	23.2716	23.9096	23.824	23.9314	24.1514	24.2029	23.8974	23.9975	23.8534	24.0131	23.9928	23.7843	24.1281	23.7968	23.733	23.7986	23.7518	24.0256	24.0074	24.0057	24.046	23.9697	23.9785	23.8716	23.897	23.955	23.9843	23.8573	23.9816	23.986	23.9615	23.9169	23.8204	24.047
UID828	P26196	P26196	DDX6_HUMAN	DDX6	Probable ATP-dependent RNA helicase DDX6	17.9105	17.6555	18.1459	17.9807	17.9506	18.0649	18.2876	18.4777	18.2611	17.5399	18.525	18.0651	17.8979	17.4662	17.4723	17.813	17.6568	17.6484	17.6916	17.448	17.4561	17.4187	17.4912	17.8204	17.9087	18.0752	18.0101	18.0766	18.0464	17.9123	17.7461	17.9189	17.9772	17.5246	17.7586	18.0628	18.0619	18.0831	17.8963	17.91	17.9628	17.8477	18.0423	18.0186
UID829	P26368	P26368	U2AF2_HUMAN	U2AF2	Splicing factor U2AF 65 kDa subunit	19.5646	18.9782	19.1547	19.2357	19.1526	19.923	19.7679	19.8538	19.9276	19.1936	19.9501	19.7877	19.6395	19.3897	18.6448	19.4389	18.8934	18.5407	19.0543	18.6467	18.7551	18.2575	18.7161	19.6717	19.7424	19.7087	19.7861	19.7101	19.8348	19.772	19.9633	19.8718	19.8264	19.5519	19.754	19.821	19.9207	19.7554	19.871	19.8376	19.1218	18.4043	19.0554	19.2323
UID830	P26373	P26373	RL13_HUMAN	RPL13	60S ribosomal protein L13	19.785	19.7216	20.1272	20.069	19.9935	19.0703	19.8286	20.282	19.7846	19.3045	20.6374	19.0281	19.0505	19.0033	18.7817	19.1472	19.6616	19.9379	19.8133	19.5133	19.4304	19.6011	19.3432	19.1297	19.4307	19.2912	19.1127	18.8283	18.8184	18.8667	19.1851	19.0113	19.1857	19.204	19.0826	18.9839	18.8139	19.5759	19.4426	19.4485	19.7185	19.7746	19.7197	19.4701
UID831	P26440	P26440	IVD_HUMAN	IVD	Isovaleryl-CoA dehydrogenase, mitochondrial	17.4288	17.47	17.2963	16.6801	16.5686	17.0242	16.9119	16.9878	17.1699	17.3264	17.7945	17.4187	17.4821	16.8795	16.744	16.9524	17.6042	17.2578	17.0104	17.1277	17.2531	17.0227	16.64	17.6541	17.6747	17.3438	17.4234	17.2156	17.2893	17.52	17.2192	17.7092	17.0835	17.0324	17.4578	17.4852	17.3637	17.3009	17.3356	17.1024	17.0796	17.1283	17.1119	16.8711
UID832	P26447	P26447	S10A4_HUMAN	S100A4	Protein S100-A4	23.6791	24.3463	23.9528	24.7204	24.769	24.0489	22.9698	23.7176	23.4379	24.6308	21.6885	24.0678	24.0912	23.847	24.5613	24.0676	24.1149	24.0931	24.0121	24.2593	24.3524	24.0212	24.2196	24.1106	24.1868	24.5759	24.0188	24.2364	24.2129	24.352	24.4238	24.2538	24.5061	24.2097	24.1039	24.3702	24.3515	24.3922	24.3169	24.5966	24.2648	24.3224	23.5392	23.8021
UID833	P26572	P26572	MGAT1_HUMAN	MGAT1	Alpha-1,3-mannosyl-glycoprotein 2-beta-N-acetylglucosaminyltransferase	17.2367	16.9539	17.1012	16.4544	16.5913	16.2387	17.0978	17.2352	16.8758	16.9153	17.0146	16.5025	16.5896	16.3552	15.0694	16.1052	16.7459	17.0867	17.0422	16.4808	16.9702	16.5487	16.3351	16.264	16.468	16.8445	16.6577	16.578	16.3884	16.201	16.3433	16.6452	16.4939	16.5157	16.4017	16.5189	16.2358	16.0452	16.8934	16.6843	16.8797	16.4758	16.7845	16.4275
UID834	P26583	P26583	HMGB2_HUMAN	HMGB2	High mobility group protein B2	23.0481	23.3543	23.3778	23.0553	23.1889	23.1126	22.3621	22.9438	22.9696	23.2214	22.2608	23.1578	23.1791	23.0883	23.1988	23.2825	23.1553	23.0803	23.5167	23.1813	23.2088	22.8916	23.231	23.0388	22.8604	23.1267	23.1817	23.1967	23.1523	23.186	23.1252	23.2502	23.2757	23.0122	23.0658	23.2386	23.3902	23.2968	23.2103	23.2371	23.2571	23.2268	23.1518	23.2395
UID835	P26599	P26599	PTBP1_HUMAN	PTBP1	Polypyrimidine tract-binding protein 1	21.2052	21.1426	21.1065	21.0814	21.1259	20.8144	21.2484	21.1969	20.9955	20.8585	21.0292	20.9475	21.0193	20.6733	20.7749	20.9191	21.0314	21.0669	21.1945	21.1583	21.1551	21.1642	21.3432	20.9103	21.07	20.9325	20.9963	20.9766	20.99	21.0063	20.9496	20.8385	20.8655	20.8452	21.0962	20.9351	21.0307	21.0324	20.8581	21.1014	21.2096	21.0892	21.2292	21.1867
UID836	P26639	P26639;A2RTX5	SYTC_HUMAN	TARS1	Threonine--tRNA ligase 1, cytoplasmic	18.515	18.941	19.1233	19.9457	19.9464	19.2129	19.5728	19.117	19.0947	18.7156	19.2633	19.0086	19.2009	18.8482	19.0104	18.414	18.8158	18.7406	18.8397	18.8762	18.8804	18.1635	18.9451	19.2248	18.8226	18.8479	19.0294	19.2476	19.2901	18.8002	18.853	18.8743	18.8551	19.0085	18.9432	18.9021	18.9236	18.8563	19.0795	18.7412	19.3059	19.2402	19.0177	19.0145
UID837	P26640	P26640	SYVC_HUMAN	VARS1	Valine--tRNA ligase	17.9656	18.1439	18.4808	18.7683	18.8585	18.3409	18.7564	18.5285	18.3318	18.327	18.6166	18.3706	18.3031	18.1114	18.1827	18.2816	18.006	18.1829	18.2674	18.1416	18.2306	18.2836	18.4099	18.0457	18.0425	18.2088	18.1569	18.3386	18.419	18.2226	18.2059	18.3932	18.274	18.2412	18.3168	18.2583	18.3091	18.3578	18.4059	18.5082	18.4117	18.5154	18.3127	18.7384
UID838	P26641	P26641	EF1G_HUMAN	EEF1G	Elongation factor 1-gamma	21.0489	21.1428	21.6171	21.4908	21.5954	21.2665	21.8295	21.209	21.1212	21.2528	21.6061	21.2181	21.0646	21.2882	21.0702	21.1252	20.9183	20.9648	21.1979	20.9937	21.0417	21.4387	21.4804	21.1947	20.8588	21.2311	21.1517	21.2186	21.1862	21.2441	21.0685	21.1208	21.2794	21.1349	21.3483	21.2028	21.2049	21.0168	21.2896	21.3534	21.2971	21.3477	21.1895	21.5275
UID839	P26885	P26885	FKBP2_HUMAN	FKBP2	Peptidyl-prolyl cis-trans isomerase FKBP2	21.198	20.9066	20.7533	21.1837	21.0493	20.77	20.8666	20.4877	20.5647	20.1937	20.8565	20.5678	20.5911	20.1551	20.6135	21.1345	21.2664	20.9513	20.9964	20.9134	20.757	20.9679	20.6904	20.3436	20.8191	20.226	20.4214	20.4698	20.4992	20.7378	20.3427	20.1136	20.3492	20.0513	20.3393	20.2977	20.4962	20.6251	20.5901	20.5463	20.9121	21.1417	20.8978	21.3089
UID840	P27105	P27105	STOM_HUMAN	STOM	Stomatin	24.3496	24.5043	24.3238	24.1658	24.17	23.5048	23.8837	24.2236	23.5977	23.9852	24.0332	24.0496	24.084	24.2342	24.5309	24.2269	24.5767	24.3839	24.3394	24.5182	24.4838	24.285	24.1047	24.305	24.374	24.1424	24.0844	23.8087	23.6886	23.6402	23.7207	23.8248	23.726	24.0341	23.9212	24.0345	24.0301	24.0228	23.8737	23.854	24.0236	24.1477	24.0675	24.1994
UID841	P27348	P27348	1433T_HUMAN	YWHAQ	14-3-3 protein theta	20.143	20.098	20.6082	20.6259	20.6786	21.0795	20.6299	20.6779	20.9844	20.6086	21.0722	21.2094	21.2187	20.3402	20.5003	20.0253	19.9958	20.007	20.6243	20.2807	20.1912	19.5994	20.0532	20.7785	20.9537	21.0023	20.9188	21.0135	20.9595	21.0386	21.0749	20.9707	20.9896	20.261	21.0888	21.0377	21.0413	20.9327	21.1279	21.0388	20.5161	20.3532	20.7739	20.4599
UID842	P27361	P27361	MK03_HUMAN	MAPK3	Mitogen-activated protein kinase 3	19.304	19.171	19.5676	19.6451	19.6504	19.6683	19.1196	19.5897	18.9158	19.3023	18.8409	19.5414	19.225	19.281	19.4579	19.6007	19.4578	19.4534	19.3293	19.4779	19.4771	19.6096	19.5657	19.4682	19.0822	19.4682	19.234	19.5902	19.6037	19.5411	19.4902	19.435	19.4907	19.2778	19.3016	19.5024	19.4919	19.4997	19.3779	19.5517	19.5262	19.4231	19.2529	19.5427
UID843	P27449	P27449	VATL_HUMAN	ATP6V0C	V-type proton ATPase 16 kDa proteolipid subunit	18.6193	18.8114	18.4731	18.7586	18.731	19.0092	19.5833	19.7576	19.2949	17.9824	18.0396	19.2151	19.4645	17.6961	17.7178	17.3128	19.0226	17.4414	18.1568	18.3749	18.228	17.4467	18.4234	19.6661	19.2467	18.203	18.3361	19.719	19.5482	19.2725	19.7674	20.1669	19.268	17.3735	19.0866	19.0273	19.3646	19.5379	19.1829	19.3028	18.1782		17.4603	18.735
UID844	P27635	Q96L21;P27635	RL10_HUMAN	RPL10	60S ribosomal protein L10	17.6666	17.3925	18.7353	18.2061	18.4748	18.6863	19.4038	19.8035	19.0869	18.3489	19.7037	18.5721	18.2873	18.2528		16.9134	17.6604	16.9158	17.5458	16.9705	17.5449		17.157	18.3135	18.6828	18.039		18.4507	18.235	18.2152	17.953	18.3443	18.5472	17.8375	17.7715	18.5007	18.4334	18.578	18.336	18.7998	18.1337	17.7057	18.0146	17.9899
UID845	P27694	P27694	RFA1_HUMAN	RPA1	Replication protein A 70 kDa DNA-binding subunit	18.4282	18.0484	18.2007	17.9385	17.9006	18.5382	17.9478	18.4404	18.4006	18.3863	18.6347	18.2409	18.2273	18.2486	18.0493	18.5041	18.0416	18.1626	18.3179	18.043	18.0181	18.2203	18.1783	18.2133	17.9502	18.1328	18.2043	18.8314	18.6591	18.5022	18.3197	18.2314	18.1973	18.6506	18.5822	18.2658	18.3232	18.4769	18.3322	18.3388	18.4604	18.2792	18.3454	18.2036
UID846	P27695	P27695	APEX1_HUMAN	APEX1	DNA-(apurinic or apyrimidinic site) endonuclease	21.1161	21.5222	21.2212	21.7409	21.6426	21.3485	21.3837	21.2576	21.4013	21.136	20.942	20.872	21.038	20.6211	20.9961	20.7104	21.3601	21.2039	21.4091	20.9785	20.8308	20.6736	21.2004	20.9537	20.8564	21.1634	21.187	21.1489	21.1701	21.1002	21.6018	21.3657	21.2166	20.9482	21.1412	20.9623	21.0385	20.9007	21.0542	21.2656	21.0584	21.0917	21.4006	20.6822
UID847	P27707	P27707	DCK_HUMAN	DCK	Deoxycytidine kinase	18.2256	18.1229	18.2455	18.5869	18.4236	18.1739	18.3052	18.3225	18.3207	17.9914	18.8992	17.7309	17.8579	18.051	17.2903	17.1781	17.9104	17.9901	17.9878	18.1216	17.9041	17.5229	17.6413	18.0579	17.6749	18.1835	17.8831	17.9107	17.8905	18.1888	17.9451	17.7259	17.4115	18.0701	18.1081	17.9746	17.8447	18.4269	18.009	17.9323	18.4431	17.7638	18.402	17.3724
UID848	P27708	P27708	PYR1_HUMAN	CAD	CAD protein	20.3585	20.5565	20.781	20.7068	20.7071	20.7568	20.8887	20.706	20.6447	20.7283	20.4045	20.4964	20.5873	20.8276	20.9228	20.3342	20.5637	20.538	20.7965	20.4306	20.3913	20.7196	20.6997	20.6947	20.7298	20.7175	20.6806	20.5865	20.6151	20.6088	20.6807	20.5758	20.7409	20.6481	20.7028	20.6574	20.626	20.512	20.6054	20.6934	20.6725	20.8942	20.4923	20.7569
UID849	P27797	P27797	CALR_HUMAN	CALR	Calreticulin	21.8216	21.5882	21.3985	21.4123	21.5609	21.5743	22.0127	21.623	21.9087	21.4339	22.2421	21.7121	21.572	21.4097	20.859	21.2149	21.5527	21.2637	21.7109	21.0768	21.2984	19.7622	20.6184	21.7725	21.9516	21.5494	21.6004	21.5698	21.624	21.6127	21.4015	21.6345	21.4037	21.2665	21.6436	20.9983	21.0625	21.3053	21.4688	21.7458	21.4164	20.9511	21.7386	21.5689
UID850	P27816	P27816	MAP4_HUMAN	MAP4	Microtubule-associated protein 4	17.3726	17.7313	17.387	18.191	18.2234	17.7206	18.0973	18.1901	17.8928	17.7743	18.1427	17.9064	17.9754	17.8645	16.9717	17.9405	17.4587	17.4223	17.3632	17.6786	17.8603	17.6765	17.8664	17.5925	17.9963	17.6342	17.8605	18.0083	17.9991	17.9436	17.6394	17.6044	17.7596	17.9587	17.5587	17.978	17.8948	18.0732	18.0355	18.3539	17.6529	17.7073	17.8178	17.964
UID851	P27824	P27824	CALX_HUMAN	CANX	Calnexin	22.0389	21.5055	21.7825	21.6834	21.5292	21.8274	21.9473	21.9511	21.9027	21.8049	22.2956	21.4484	21.5645	21.7492	21.0099	21.739	22.0029	21.6027	21.4666	21.7245	21.7076	20.6503	20.9787	21.6768	22.0126	21.6141	21.6729	21.9464	22.0074	21.8999	22.149	21.8746	21.8821	21.8714	21.8852	21.6355	21.7388	21.6942	21.7455	21.6215	21.1067	21.0495	21.6084	21.2663
UID852	P27918	P27918	PROP_HUMAN	CFP	Properdin	21.3067	21.0281	20.5983	20.1293	20.1398	20.7352	20.152	20.6483	21.0564	19.6961	18.6683	21.0069	20.8914	19.358	20.5059	21.0532	20.8796	20.5486	21.4556	20.3501	20.4234	19.9508	20.6151	20.6689	20.3361	21.1072	21.2437	21.2933	21.3335	21.0546	21.4291	21.263	21.2218	18.7751	20.9302	21.2706	21.1645	21.0239	21.2492	21.0421	20.5623	20.3281	20.923	21.0095
UID853	P27986	P27986	P85A_HUMAN	PIK3R1	Phosphatidylinositol 3-kinase regulatory subunit alpha	18.0994	18.3874	18.4469	18.3371	18.3329	18.285	18.0071	18.3275	18.4684	18.3947	18.1768	18.3551	18.3721	18.3382	18.7446	18.5539	18.3221	18.3434	18.2703	18.6282	18.671	18.3666	18.5703	18.3675	18.3305	18.4542	18.2914	18.4917	18.5641	18.4199	18.3834	18.402	18.4584	18.3365	18.4894	18.5479	18.518	18.5463	18.4143	18.5265	18.5696	18.5093	18.5739	18.5138
UID854	P28039	P28039	AOAH_HUMAN	AOAH	Acyloxyacyl hydrolase	17.4622	17.2956	17.3317	17.7125	17.8249	17.5988	17.8973	16.9502	16.7674	16.9973	16.4106	17.604	17.5681	17.6905	17.1143	16.9227	17.0624	16.7901	17.3566	17.414	16.7579	16.2033	16.1001	17.3593	17.0194	17.128	16.9471	17.3154	17.3937	17.3712	16.8942	17.5344	17.1389	16.9443	17.3455	17.0826	17.1101	17.169	17.0639	17.2017	16.9204	17.2107	17.6765	17.6488
UID855	P28062	P28062	PSB8_HUMAN	PSMB8	Proteasome subunit beta type-8	19.3809	20.0142	19.8948	19.9001	20.0591	19.8107	20.1248	19.8848	19.8657	20.0699	19.5801	20.0664	19.9281	20.0266	19.6135	19.426	19.636	19.6632	19.7154	19.6549	19.7019	19.4539	19.6454	19.8891	19.6565	19.6968	19.8702	20.107	20.1294	19.8691	20.0215	20.0773	20.0301	19.8058	19.9878	20.0181	20.1295	19.9151	19.9857	19.9303	20.0394	19.9608	19.4895	19.8967
UID856	P28065	P28065	PSB9_HUMAN	PSMB9	Proteasome subunit beta type-9	19.8816	20.1211	19.63	19.7219	19.6772	19.5443	19.0684	18.6863	19.3928	20.4708	19.1158	19.5286	19.7259	20.1364	20.0972	20.4671	19.7541	20.0135	20.1878	19.9763	20.0216	20.0756	20.1248	19.662	19.4476	19.7477	19.5322	19.7068	19.7809	19.7361	19.7578	19.5867	20.0045	19.887	19.6109	19.7036	19.8208	19.4215	19.5679	19.419	19.9779	20.1447	20.0236	19.8029
UID857	P28066	P28066	PSA5_HUMAN	PSMA5	Proteasome subunit alpha type-5	19.7741	19.8311	19.8581	20.2258	20.2548	20.073	19.8716	19.4219	19.7222	19.9031	19.8386	19.8836	19.9799	19.9644	20.6275	20.3523	19.9427	19.9202	19.9874	20.1453	20.1934	20.2279	20.402	20.4989	20.3421	20.1155	19.8956	20.0138	20.0601	20.1339	20.002	19.8476	19.9619	19.8761	20.0031	19.9997	20.0081	19.8016	20.0044	19.8536	19.869	19.7753	20.0498	20.0466
UID858	P28070	P28070	PSB4_HUMAN	PSMB4	Proteasome subunit beta type-4	20.8981	21.0194	20.7687	20.849	20.8381	20.4177	20.3707	20.7212	20.693	20.5679	20.5419	20.5516	20.6678	20.5069	20.9666	20.1805	21.1425	21.0357	20.7334	21.1449	21.14	20.7048	20.8442	21.4255	21.2312	20.8348	20.7482	20.7784	20.6271	20.5045	20.2221	20.7847	20.7826	20.7465	20.5041	20.363	20.4321	20.5851	20.4464	20.8975	21.2425	21.0863	20.3008	20.5316
UID859	P28072	P28072	PSB6_HUMAN	PSMB6	Proteasome subunit beta type-6	18.8634	18.8135	19.0852	19.4283	19.4663	18.7787	18.9926	18.6419	18.6801	18.784	19.1375	18.4426	18.505	19.0938	20.3272	19.4249	19.3119	19.883	18.8129	19.7325	19.6841	20.1682	19.9074	19.9109	19.6481	18.9773	18.8338	18.3373	18.4239	18.6956	18.5713	18.5171	18.3388	19.2356	18.7498	18.5248	18.359	18.3328	18.3039	18.8176	19.0876	19.7187	19.0945	19.3126
UID860	P28074	P28074	PSB5_HUMAN	PSMB5	Proteasome subunit beta type-5	16.3363	16.1347	17.4825	17.3391	17.1636	16.5084	16.4487	16.6094	16.3051	14.8743	17.429	15.8045	15.6765	16.3607	18.6708	16.6742	17.0371	17.9035	16.3112	17.7301	17.9933	18.445	18.1805	18.5711	18.3941	17.1967	16.6753	15.6374	15.8495	16.4206	15.6928	16.0642	15.3758	16.1406	16.3823	16.3802	16.5228	16.3557	15.7699	16.8571	16.6963	18.0293	16.7915	16.9141
UID861	P28289	P28289	TMOD1_HUMAN	TMOD1	Tropomodulin-1	16.7104	16.2137	18.8868	18.3231	18.3594	14.7302		15.0582		16.0102	18.4342	15.0044	15.2529	15.8436	20.788	19.1106	18.5515	19.8462	17.3747	20.0007	20.0446	20.6984	20.3134	19.8134	20.1099	19.0306	17.9256	15.445	15.6851	14.6313				17.022	17.8849	17.7783	17.8061	16.6483	15.8357	17.8467	17.3326	20.0287	18.0101	18.3045
UID862	P28331	P28331	NDUS1_HUMAN	NDUFS1	NADH-ubiquinone oxidoreductase 75 kDa subunit, mitochondrial	19.1278	18.6843	18.6917	19.0188	19.0232	18.5375	19.1073	18.6748	18.7356	18.5023	19.4651	18.6842	18.6365	18.4097	18.2711	18.0848	18.4366	18.5096	18.5271	18.5674	18.6809	18.2867	18.2032	18.7458	18.8941	18.6546	18.2329	18.386	18.3736	18.358	18.6608	18.595	18.62	18.548	18.4481	18.6042	18.504	18.6715	18.6654	18.8289	18.5279	18.9946	18.5618	18.6523
UID863	P28482	P28482	MK01_HUMAN	MAPK1	Mitogen-activated protein kinase 1	20.333	20.4185	20.5028	20.6621	20.6347	20.5639	20.2816	20.4294	20.4105	20.2463	20.0767	20.3078	20.3137	20.5128	20.7521	20.3147	20.5118	20.5062	20.4257	20.5243	20.5347	20.4715	20.6382	20.3121	20.3564	20.471	20.4344	20.5011	20.4913	20.5449	20.5574	20.3992	20.4973	20.2943	20.3506	20.6172	20.4454	20.3844	20.509	20.315	20.7776	20.783	20.6734	20.4783
UID864	P28676	P28676	GRAN_HUMAN	GCA	Grancalcin	25.14	25.2166	25.0813	24.7656	24.7706	25.198	25.0191	25.478	25.5919	25.223	24.917	25.4917	25.4074	25.3474	24.8659	24.6157	25.0955	24.6882	25.0481	24.5956	24.5781	24.0467	24.384	24.9314	25.151	25.2209	25.1473	25.4393	25.2873	25.0444	25.2603	25.299	25.1819	25.0666	25.1308	25.1777	25.2591	25.2	25.379	25.2158	25.254	24.458	25.1458	25.0443
UID865	P28799	P28799	GRN_HUMAN	GRN	Progranulin	21.5244	20.1281	19.9558	20.0768	19.9879	21.5169	21.6395	21.0824	21.9824	20.7063	21.3923	21.3722	21.2729	19.3571	19.4261	21.9167	19.8112	19.866	21.1267	20.2125	20.144	19.5238	19.6089	20.8131	20.2214	21.1619	21.8407	21.5053	21.6539	20.9512	21.6269	21.6514	21.9645	19.5172	21.3015	21.6513	21.6042	21.3718	21.4545	21.1468	19.9443	19.1661	21.1447	21.1442
UID866	P28838	P28838	AMPL_HUMAN	LAP3	Cytosol aminopeptidase	19.0084	19.0544	19.9599	19.9475	19.8943	18.9387	19.0483	19.2949	18.7924	19.3349	19.6167	18.5161	18.4917	18.781	19.0356	18.8826	18.9664	19.0872	19.4326	18.9728	19.0171	19.1905	19.6253	19.5048	19.2853	19.5125	18.8428	19.4074	19.3854	19.0219	18.8332	19.0935	19.1058	18.6327	19.137	18.9067	18.8686	19.1584	19.0567	18.6879	19.465	20.5883	19.3286	18.3564
UID867	P29144	P29144	TPP2_HUMAN	TPP2	Tripeptidyl-peptidase 2	18.9664	19.1111	19.6134	19.4828	19.5445	19.1514	19.4387	19.0329	19.0632	18.9552	19.5711	19.1188	19.1078	19.0466	19.9168	19.0648	18.9786	19.285	19.0335	19.333	19.2799	19.7305	19.6295	19.8885	19.7573	19.4856	19.3423	19.1226	19.1339	19.2226	19.0665	19.0955	19.0843	19.0601	19.3376	19.1483	19.1006	19.1079	19.1368	19.2826	19.3349	19.7477	19.3066	19.3383
UID868	P29218	P29218	IMPA1_HUMAN	IMPA1	Inositol monophosphatase 1	19.62	19.5232	19.5431	19.5949	19.7367	19.5671	19.17	19.6007	19.8403	19.9276	19.3384	19.9225	19.7243	19.2433	19.0447	20.0082	19.1446	19.6221	19.0696	19.4303	19.4877	19.8852	20.01	19.6056	19.0805	19.6514	19.9881	20.0993	20.0389	19.6944	20.0048	19.6759	19.9649	19.5941	19.6374	19.9625	19.8756	19.7475	19.8307	19.9199	19.3492	19.569	19.6943	19.6347
UID869	P29350	P29350	PTN6_HUMAN	PTPN6	Tyrosine-protein phosphatase non-receptor type 6	21.9031	22.044	21.833	21.7779	21.764	21.876	21.5551	22.014	21.7744	21.9407	21.5298	21.8751	21.7953	21.8071	21.763	22.0593	22.1137	21.9306	21.9602	21.8991	21.9121	21.6074	21.9901	21.6563	21.721	21.9182	21.8866	21.9168	21.9395	21.9307	21.976	21.9091	21.941	21.8372	21.8813	21.9021	21.8729	22.0176	21.9553	21.9876	22.2769	21.9387	21.9002	21.7199
UID870	P29372	P29372	3MG_HUMAN	MPG	DNA-3-methyladenine glycosylase	17.7301	18.1931	17.5076	19.075	19.1131	17.6585	17.8261	17.9965	18.275	17.1031	18.7926	17.1597	16.9928	17.4744	17.099	17.1929	17.5192	16.7866	17.8767	17.6011	17.7194	16.4887	17.0697	17.3268	17.6816	17.2428	17.1658	17.1486	17.1466	17.3128	17.4995	17.3558	16.8699	17.0402	17.2759	17.5053	17.4963	17.4984	17.6366	17.3719	18.8786	17.1188	17.8433	18.0019
UID871	P29401	P29401	TKT_HUMAN	TKT	Transketolase	24.1798	24.1606	23.6074	23.6029	23.6643	24.2494	23.3786	24.2177	23.9499	24.0079	23.6679	23.6669	23.6519	24.1121	24.1265	24.4164	24.1913	24.1734	24.1576	23.9394	23.9607	24.3085	24.0965	24.0998	23.6919	23.7845	24.2493	24.3658	24.331	24.326	24.2219	24.0675	24.057	24.0699	24.3914	24.2254	24.2252	24.1688	24.2313	24.2318	24.3604	23.72	23.7884	24.1466
UID872	P29466	P29466	CASP1_HUMAN	CASP1	Caspase-1	18.6014	18.7556	19.3318	18.7436	18.8504	19.2329	17.9995	18.2618	19.1529	18.2232	18.0164	19.2942	19.4196	17.9924	18.9903	19.1813	18.854	18.786	18.8928	19.1684	19.1879	18.2011	18.9638	19.042	18.3801	19.1194	19.0984	19.1797	19.2712	19.1259	19.0136	19.17	19.5435	18.148	19.0871	19.1021	19.0566	19.2043	18.9074	19.5211	19.1438	19.1115	19.2369	18.8941
UID873	P29590	P29590	PML_HUMAN	PML	Protein PML	18.9969	18.6085	18.8804	18.5828	18.4327	18.7411	18.6533	18.8581	18.8798	18.7932	19.1578	18.684	18.7003	18.6015	17.1597	18.6334	18.8736	18.5613	18.7468	18.7111	18.5119	18.1217	18.3727	18.9064	18.661	18.8267	18.6833	18.7403	18.7235	18.6989	18.8075	18.9192	19.0114	18.7041	19.0184	18.9136	18.8609	18.7523	18.9333	18.6533	18.423	18.4394	18.8926	18.636
UID874	P29692	P29692	EF1D_HUMAN	EEF1D	Elongation factor 1-delta	21.1089	20.9778	21.3667	21.4749	21.5189	21.377	21.6936	21.1401	21.1735	21.1799	21.5771	21.2948	21.2416	21.2265	21.072	21.1986	20.9514	21.0449	20.9944	21.1736	21.1555	21.2208	21.3543	20.978	20.8135	21.1183	21.1188	21.1438	21.16	21.3705	21.2077	21.1091	21.2255	21.2103	21.1771	21.3034	21.2299	21.2243	21.273	21.2149	21.2301	21.1022	21.2965	21.4153
UID875	P29966	P29966	MARCS_HUMAN	MARCKS	Myristoylated alanine-rich C-kinase substrate	19.9006	19.3321	19.3757	20.1504	20.2311	19.8678	21.3951	20.2754	20.5562	19.6957	20.8894	19.9365	19.9568	20.2822	19.547	18.8022	19.2399	19.0132	19.2058	17.708	18.4635	17.5326	19.0173	19.3542	19.2701	19.1231	19.0951	19.3762	19.1659	19.4115	19.6177	19.5278	19.0533	19.7809	19.312	19.4541	19.5754	19.0229	19.6349	19.3545	19.3466	18.5313	19.6554	19.8691
UID876	P30038	P30038	AL4A1_HUMAN	ALDH4A1	Delta-1-pyrroline-5-carboxylate dehydrogenase, mitochondrial	19.6893	19.4514	19.6339	19.3887	19.4418	19.202	19.4531	19.0187	19.4218	19.1307	19.9018	19.1881	19.1454	19.1493	18.7927	19.1975	19.5076	19.1074	19.3578	18.9168	18.8751	18.5345	18.9102	19.2402	18.7644	19.0775	19.3352	18.7159	18.7024	19.1706	18.9636	18.9875	19.0404	18.7585	18.8689	19.0111	18.9481	19.0708	19.206	18.9042	19.0028	19.2241	19.5156	19.4253
UID877	P30040	P30040	ERP29_HUMAN	ERP29	Endoplasmic reticulum resident protein 29	22.246	21.9825	21.9123	22.001	22.1038	21.9092	21.9253	21.4214	21.7094	21.7038	22.1606	21.9632	21.9789	21.7696	21.5587	21.9063	22.0681	21.9948	22.1604	21.926	21.8488	21.5308	21.59	21.6165	21.7579	21.5013	21.755	21.6783	21.71	21.795	21.4179	21.3331	21.6192	21.667	21.8671	21.6235	21.5967	21.9443	21.7679	21.684	21.7465	21.7092	21.8137	22.1979
UID878	P30041	P30041	PRDX6_HUMAN	PRDX6	Peroxiredoxin-6	22.1447	22.2673	22.4964	22.5105	22.3677	22.2755	21.9793	22.105	22.3436	22.2673	22.2982	22.4492	22.3275	22.3235	23.1557	22.5029	22.3672	22.8368	22.2036	22.7332	22.7054	22.9721	22.6106	22.8931	23.0748	22.5959	22.4419	22.2116	22.2268	22.2113	22.0583	22.2892	22.2716	22.1864	22.4037	22.3743	22.215	22.1657	22.1555	22.3029	22.32	23.2498	22.5777	22.4718
UID879	P30043	P30043	BLVRB_HUMAN	BLVRB	Flavin reductase (NADPH)	19.711	19.2932	21.5386	21.2469	21.2488	19.3142	19.0806	19.3095	18.8506	19.3565	20.633	19.35	19.1368	19.9264	22.6294	20.982	20.8874	21.8319	19.809	22.0522	21.9875	22.2453	21.6311	22.5534	22.9009	21.309	20.7324	19.7628	19.7486	18.9869	19.0818	19.1254	19.1517	19.6618	19.8089	20.5872	20.5968	18.4741	19.3332	19.8757	19.7005	21.9128	19.8639	20.1763
UID880	P30044	P30044	PRDX5_HUMAN	PRDX5	Peroxiredoxin-5, mitochondrial	23.7913	23.9609	23.857	23.4124	23.4937	24.2202	23.3961	23.6637	23.8349	23.9338	23.6704	23.9998	23.8973	23.8739	23.9441	23.8791	23.909	23.7796	24.0108	23.8598	23.8491	23.5424	24.0343	23.8834	23.7201	23.8943	23.8432	23.9254	23.8321	24.0184	23.9321	23.9253	23.9639	23.5852	23.7632	24.0984	24.0684	24	24.0586	23.8628	24.0617	23.8182	23.8964	23.872
UID881	P30046	A6NHG4;P30046	DOPD_HUMAN	DDT	D-dopachrome decarboxylase	20.8833	20.7918	21.2481	20.6031	20.7893	21.2516	20.9344	21.1036	21.3847	21.051	20.7731	21.0864	21.0924	21.0138	21.1513	21.0847	20.9866	21.1656	20.8915	20.7537	20.8916	20.3522	20.9631	21.4171	21.2346	21.2771	20.9625	21.145	21.1749	21.2545	21.1725	21.174	21.0618	20.799	21.1073	21.2972	21.3316	20.9808	21.2355	21.0278	21.5312	21.0595	21.2908	21.0092
UID882	P30047	P30047	GFRP_HUMAN	GCHFR	GTP cyclohydrolase 1 feedback regulatory protein	17.2751	17.1231	17.7027	16.9601	16.764	17.0723	16.8807	17.4895	16.7224	16.6903	16.856	16.8344	16.707	16.803	17.2872	17.0957	17.984	17.8336	17.1185	17.7144	17.8259	17.3388	17.8571	16.8625	16.9091	17.4369	16.723	17.5563	17.7472	17.2132	17.589	16.963	17.3738	16.3992	16.9938	16.9488	17.089	17.1349	17.4432	17.4148	17.8635	16.8132	17.469	15.973
UID883	P30048	P30048	PRDX3_HUMAN	PRDX3	Thioredoxin-dependent peroxide reductase, mitochondrial	21.6942	21.4102	20.955	21.3994	21.3988	21.269	21.3991	21.0219	21.3357	21.1012	21.6181	21.4522	21.2692	21.0537	21.1129	21.3068	21.4881	21.2794	21.3854	21.2869	21.3223	20.7169	20.7768	21.4984	21.311	21.1915	21.2075	21.0152	20.8974	21.1787	21.0755	21.1055	20.9981	21.1627	21.1964	21.1276	21.061	21.0331	21.0473	21.2302	21.4602	21.2187	21.0119	21.5216
UID884	P30049	P30049	ATPD_HUMAN	ATP5F1D	ATP synthase subunit delta, mitochondrial	20.0672	19.7292	19.7891	20.3273	20.2115	19.9808	20.3752	19.7164	19.9339	19.9458	20.5672	19.9848	20.1214	19.8677	19.008	19.6979	20.1518	19.9695	19.7328	19.8962	19.8706	18.8317	18.8596	19.9809	19.7211	19.9683	19.8048	19.4232	19.6934	19.7035	19.8467	19.6177	19.8001	19.9514	19.8224	19.9844	19.9225	19.8503	19.9557	19.8778	19.4614	19.3789	19.8513	19.7955
UID885	P30050	P30050	RL12_HUMAN	RPL12	60S ribosomal protein L12	21.2797	21.2466	21.1614	21.234	21.16	21.3013	21.4578	22.0288	21.5815	20.973	22.2732	21.3103	20.923	20.7076	19.7674	20.544	20.9068	20.9877	21.1938	20.7755	20.7276	20.8844	20.4038	21.0626	21.2648	21.1304	21.1598	21.0324	20.8544	20.811	21.0484	21.2301	21.0629	20.8507	21.0992	20.9552	20.9383	21.0257	21.0095	21.2691	21.0238	21.1392	21.1249	20.8802
UID886	P30084	P30084	ECHM_HUMAN	ECHS1	Enoyl-CoA hydratase, mitochondrial	17.9718	17.3714	17.6353	17.457	17.5524	17.3175	17.6286	17.565	17.9599	17.6029	18.2514	17.9141	17.8812	17.4699	17.5307	17.8279	17.8209	17.9456	17.488	17.3043	17.6211	17.0101	17.2811	18.0324	17.987	17.805	17.1908	17.3072	17.2428	17.56	17.5811	17.5305	17.4622	17.2945	17.5934	17.5317	17.6913	17.5766	17.7048	18.0633	17.0489	17.3881	17.7522	17.5856
UID887	P30085	P30085	KCY_HUMAN	CMPK1	UMP-CMP kinase	20.1992	20.3635	20.777	20.3099	20.242	20.5696	20.0892	20.2722	20.4054	20.2351	20.3781	20.589	20.6432	20.2565	20.8694	20.5091	20.3179	20.6732	20.4374	20.6404	20.6198	20.6228	20.5834	20.6611	20.7987	20.6558	20.4525	20.5833	20.5432	20.6866	20.6365	20.2517	20.931	20.3506	20.6796	20.7452	20.7704	20.5693	20.3821	20.6371	20.6988	21.0185	20.6322	20.5619
UID888	P30086	P30086	PEBP1_HUMAN	PEBP1	Phosphatidylethanolamine-binding protein 1	21.3825	21.3901	21.6642	21.4538	21.4673	21.7271	20.933	21.3652	21.5793	21.4124	21.5465	21.2927	21.3183	21.4806	21.9777	21.0959	21.5779	21.8196	21.7136	21.9305	21.8938	21.9881	21.954	21.407	21.6501	21.5552	21.5785	21.3942	21.3929	21.4693	21.4518	21.574	21.4154	21.5903	21.6085	21.5668	21.4259	21.5213	21.522	21.4006	21.7679	21.8108	21.5389	21.8417
UID889	P30101	P30101	PDIA3_HUMAN	PDIA3	Protein disulfide-isomerase A3	23.0723	22.8913	22.6287	22.777	22.8447	22.3137	22.8183	22.37	22.4979	22.5014	22.9383	22.4147	22.4363	22.3482	22.3505	22.6189	22.9238	22.6904	22.718	22.6305	22.6562	22.4698	22.6608	22.3783	22.599	22.2911	22.2444	22.3956	22.4458	22.4625	22.3358	22.2724	22.2654	22.3588	22.5133	22.1044	22.169	22.4503	22.3528	22.3544	22.7357	22.7827	22.6885	22.9558
UID890	P30153	P30153	2AAA_HUMAN	PPP2R1A	Serine/threonine-protein phosphatase 2A 65 kDa regulatory subunit A alpha isoform	20.7661	21.0347	21.1377	21.2978	21.1989	21.1942	20.7842	21.1201	21.0691	20.8864	20.8361	21.1955	21.259	20.9907	21.4123	20.9835	21.0106	20.9838	20.935	21.1848	21.153	21.0644	21.3142	21.1855	21.2946	21.3284	21.1571	21.261	21.2384	21.2738	21.1393	21.1209	21.0902	20.5594	21.2042	21.3835	21.4092	21.3608	21.2754	21.2889	21.2189	21.1056	21.0192	21.1937
UID891	P30273	P30273	FCERG_HUMAN	FCER1G	High affinity immunoglobulin epsilon receptor subunit gamma	21.3866	21.6615	22.125	21.6346	21.3766	21.8155	22.5708	22.1653	21.7753	22.121	22.2124	21.9858	21.9076	22.2339	20.2217	20.7301	21.854	21.6797	21.0902	21.0478	21.4238	20.8487	20.5559	21.8733	21.9763	22.0788	22.0304	21.4724	21.4064	21.5496	21.5147	21.8029	21.8752	22.026	21.5095	21.7831	21.8028	21.8322	21.6389	21.8913	21.6031	21.0904	21.4597	21.6948
UID892	P30405	P30405	PPIF_HUMAN	PPIF	Peptidyl-prolyl cis-trans isomerase F, mitochondrial	17.7256	18.1127	17.8049	17.6673	17.4694	16.4094	17.2772	17.2968	17.0763	16.4647	18.2747	17.5253	17.8922		16.0788	16.9202	17.3043	16.6579	16.7352	16.2975	16.8915	16.5008	17.2084	16.3602	17.4747	16.724	17.0982	16.8389	17.1046	16.7579	16.3046	16.806	16.9325		16.0347	15.9414	16.19	16.997	16.5969	17.3208	17.619	19.042	17.978	16.6054
UID893	P30419	P30419	NMT1_HUMAN	NMT1	Glycylpeptide N-tetradecanoyltransferase 1	16.5404	16.9297	17.2649	17.1446	17.1056	17.4084	17.7706	17.5452	17.4161	17.1743	17.5868	17.6451	17.4489	17.2296		16.2963	16.2283	16.1729	16.7383	16.394	16.2963	16.2518	16.064	17.2216	17.1752	17.152	17.1057	17.4302	17.2606	17.1766	17.3852	17.0581	17.2985	17.4732	17.1657	17.4633	17.5809	17.5809	17.6693	17.564	16.0468	16.738	16.9184	16.7281
UID894	P30519	P30519	HMOX2_HUMAN	HMOX2	Heme oxygenase 2	18.3812	17.887	17.8068	17.9995	17.9669	17.5736	17.7739	17.9566	17.5911	17.8659	17.5017	17.6767	17.9321	17.3924	17.937	18.5466	18.2634	17.885	17.7405	18.003	17.9971	18.0999	18.0785	18.4568	18.5149	17.974	17.8559	18.0786	18.1703	18.0547	18.2186	18.437	18.2589	17.6269	18.2607	18.0209	18.0009	18.0451	17.9478	18.3072	17.6661	17.4255	17.7577	18.0279
UID895	P30520	P30520	PURA2_HUMAN	ADSS2	Adenylosuccinate synthetase isozyme 2	21.4709	21.6004	21.4436	21.2752	21.3002	21.698	21.0378	21.8762	21.7289	21.5709	21.3034	21.5708	21.5853	21.7046	21.5948	21.5636	21.1293	21.5392	21.574	21.3597	21.314	21.2944	21.7014	21.2957	21.2346	21.4725	21.4849	21.7239	21.7111	21.4814	21.4256	21.5362	21.574	21.3702	21.3681	21.5101	21.4086	21.285	21.4865	21.3664	21.9603	21.5199	21.8233	21.646
UID896	P30533	P30533	AMRP_HUMAN	LRPAP1	Alpha-2-macroglobulin receptor-associated protein	17.1572	16.9921	16.5324	17.1334	17.5242	16.5648	18.4241	17.4958	17.2758	16.2715	18.4338	16.5247	16.4892	16.9496	15.9579	16.1273	16.8214	16.4672	16.3663	16.7217	16.3766	16.5447	16.1659	16.6229	17.0882	16.7088	16.0913	16.8492	16.9263	16.9378	16.3856	16.7225	15.9678	16.3797	16.5705	16.469	16.3693	16.75	16.4924	16.4635	17.2542	16.1072	16.8251	17.4543
UID897	P30536	P30536	TSPO_HUMAN	TSPO	Translocator protein	21.5243	21.0319	21.4496	20.9646	21.1073	21.4303	21.7485	21.5689	21.4087	21.3966	21.7747	21.5738	21.4778	21.2849	21.0415	20.7247	21.6169	20.9533	20.8778	20.9377	20.9761	20.0932	20.8427	21.5684	20.8101	21.0301	21.0719	21.4583	21.3595	21.289	21.2167	21.4292	21.3677	20.8858	21.0957	21.4624	21.464	21.4832	21.3492	21.4601	21.3238	20.6929	21.1625	20.4574
UID898	P30566	P30566	PUR8_HUMAN	ADSL	Adenylosuccinate lyase	19.1437	19.222	19.9001	19.4666	19.5595	19.2289	18.9226	19.2649	19.2849	19.3183	19.2918	19.1161	19.2702	18.9794	20.0713	19.5172	19.4688	19.8857	19.1409	19.7049	19.7308	20.103	19.9497	20.1652	20.1534	19.7282	19.5034	19.0446	19.2546	19.2692	19.1185	19.2927	19.3636	19.271	19.5329	19.4345	19.3259	19.2986	19.1018	19.2684	19.4831	20.2264	19.5863	19.4165
UID899	P30613	P30613	KPYR_HUMAN	PKLR	Pyruvate kinase PKLR	17.3565	17.205	19.6442	18.695	18.76	16.3164	16.4565	15.9065	18.4086	16.0427	18.2553	16.4898	17.0922	16.0558	20.3951	18.6071	18.6884	18.6292	17.9692	19.7578	19.6526	20.5892	19.8513	20.0758	20.2343	18.4941	18.8553	16.2694	16.3961	17.1934	18.4141	16.267	16.444	17.2233	17.6357	17.7412	17.7762	16.188	16.0863	17.2369	17.6342	19.9887	18.047	18.4934
UID900	P30622	P30622	CLIP1_HUMAN	CLIP1	CAP-Gly domain-containing linker protein 1	17.2794	17.6014	17.6671	17.7563	17.8054	17.6058	17.6652	17.3709	17.5696	17.6226	17.2781	17.7841	17.6891	17.8785	17.3806	17.1501	17.5396	17.5834	17.4454	17.6494	17.5446	17.3729	17.6148	17.5014	17.4224	17.6099	17.4639	17.4474	17.4743	17.6628	17.6123	17.6463	17.5842	17.2122	17.6048	17.5564	17.5992	17.6675	17.7231	17.5681	17.3736	17.2982	17.7275	17.6101
UID901	P30626	P30626	SORCN_HUMAN	SRI	Sorcin	21.3671	21.3807	21.519	21.192	21.4395	21.402	21.1261	21.5492	21.4392	21.4931	21.3231	21.5489	21.5701	21.5313	22.1995	21.5602	21.6106	21.8244	21.4909	21.912	21.8737	21.4949	21.6797	22.1273	22.091	21.8009	21.6339	21.7059	21.6574	21.72	21.5766	21.6424	21.5179	21.5354	21.869	21.7064	21.6159	21.8201	21.6213	21.7855	21.5249	22.0361	21.6875	21.2289
UID902	P30740	P30740	ILEU_HUMAN	SERPINB1	Leukocyte elastase inhibitor	25.2721	25.3119	24.8792	25.2667	25.2907	25.6625	25.3297	25.3998	25.599	25.1419	25.419	25.4328	25.4109	25.4293	24.9442	23.0153	25.4441	25.3859	25.5606	25.4964	25.4626	25.1784	25.3309	25.1528	24.9446	25.1482	25.4488	25.524	25.4702	25.4516	25.5472	25.4957	25.5143	25.1197	25.6333	25.375	25.383	25.4337	25.3656	25.2488	25.4784	25.4829	25.573	25.5329
UID903	P30876	P30876	RPB2_HUMAN	POLR2B	DNA-directed RNA polymerase II subunit RPB2	18.0173	18.1311	17.937	18.3744	18.3233	18.2066	18.6947	18.7937	18.1907	17.9863	18.6278	18.1966	17.8364	18.0768	17.8478	17.8575	18.1351	18.0982	18.1472	17.9966	18.1158	17.996	17.9829	17.9573	18.1705	17.9308	17.9806	18.3427	18.1756	18.1375	18.0816	18.1653	18.1369	18.123	18.1942	17.8716	18.1665	18.1462	18.2842	18.1785	17.8193	17.6791	18.04	18.1102
UID904	P31040	P31040	SDHA_HUMAN	SDHA	Succinate dehydrogenase [ubiquinone] flavoprotein subunit, mitochondrial	17.9901	17.7623	17.6637	17.9372	17.8527	17.3997	17.8731	17.7693	17.8215	17.4171	18.2323	17.3615	17.3606	17.2544	16.9413	17.2797	17.7567	17.5511	17.5103	17.2607	17.4264	17.0164	17.2214	17.7799	17.8402	17.788	17.666	17.6479	17.5791	17.6412	17.8466	17.8005	17.5682	17.5093	17.9568	17.6732	17.6472	17.4957	17.8534	18.0249	17.5425	17.843	17.7487	17.6492
UID905	P31146	P31146	COR1A_HUMAN	CORO1A	Coronin-1A	25.0791	25.2635	24.8568	24.7221	24.7394	24.9727	24.3859	24.7949	24.821	25.4561	24.3201	25.0444	25.0163	25.3292	24.83	25.1454	25.119	25.0551	25.1672	25.0422	25.0732	25.0548	25.0983	24.8639	24.9278	25.1508	25.0648	25.1124	25.057	24.8283	24.9685	25.2482	24.9355	25.0942	25.1104	25.0394	25.0132	25.2681	24.9948	25.1314	25.2476	24.8876	24.9868	25.0434
UID906	P31150	P31150	GDIA_HUMAN	GDI1	Rab GDP dissociation inhibitor alpha	19.2982	19.8007	19.6017	19.6509	19.6356	19.8593	19.2812	19.6232	19.7239	19.2733	19.16	20.0029	20.1649	19.679	20.5793	19.5187	19.7098	19.4109	19.2194	19.6332	19.5903	19.1815	19.915	19.6505	19.5521	19.603	19.7401	20.0763	20.0833	20.0023	20.0035	19.7764	19.8681	19.4842	19.7643	19.9722	20.013	19.92	19.798	19.8717	19.8861	19.6744	19.5828	19.712
UID907	P31153	P31153	METK2_HUMAN	MAT2A	S-adenosylmethionine synthase isoform type-2	18.0767	18.7191	18.3498	18.7475	18.9264	18.5951	18.6401	18.6654	18.56	18.4979	19.163	18.3858	18.1694	17.4692	18.7378	18.1337	17.3627	18.5898	18.4238	18.2262	18.2788	18.6025	18.7457	18.3999	18.3724	18.2671	18.1013	18.4543	18.5652	18.1957	18.4106	18.5626	18.4049	17.0433	18.0402	18.162	18.2444	18.6514	18.496	18.3194	18.7822	18.6125	18.6261	18.8089
UID908	P31689	P31689	DNJA1_HUMAN	DNAJA1	DnaJ homolog subfamily A member 1	17.7705	18.0374	17.8313	18.0244	17.7829	17.5472	18.2839	18.3834	18.5597	18.0584	18.4469	18.2345	18.0122	17.8128	17.315	17.5797	17.6318	17.5388	17.9807	17.4846	17.3825	17.3941	17.8182	17.5609	17.6231	17.72	17.9282	17.6812	17.6745	17.6229	17.7576	17.9118	17.8423	17.8276	17.993	17.7047	17.918	17.8249	17.7854	17.8258	18.0115	18.0224	18.0306	17.9887
UID909	P31751	P31751	AKT2_HUMAN	AKT2	RAC-beta serine/threonine-protein kinase	16.0188	15.6525	16.1653	16.605	16.571	16.6129	16.6015	16.2383	16.9007	16.4706	16.5045	16.5118	16.8661		15.8565	15.7495	15.7492		16.1903				16.0104	16.5848	16.334	16.3362		16.2546	16.4963	16.4594	16.3081	16.2568	16.7183		16.6962	16.4824	16.3704	16.657	16.6236	16.5011	16.0534	16.3744	16.3533	16.3201
UID910	P31930	P31930	QCR1_HUMAN	UQCRC1	Cytochrome b-c1 complex subunit 1, mitochondrial	19.6916	19.637	19.473	19.6837	19.6576	19.4089	19.8533	19.485	19.4122	19.0789	20.0412	19.3705	19.5095	18.9252	18.9907	19.3323	19.0413	19.3174	19.2466	19.1469	19.2058	18.293	18.8706	19.5442	19.608	19.3054	19.2894	19.4057	19.5093	19.3581	19.4318	19.4788	19.5199	18.896	19.2524	19.3889	19.3968	19.4922	19.4127	19.5842	19.156	19.4611	19.2933	19.3032
UID911	P31937	P31937	3HIDH_HUMAN	HIBADH	3-hydroxyisobutyrate dehydrogenase, mitochondrial	16.775	16.4196	16.6199	16.5103	16.6861	17.0005	16.115	15.7659	16.1538	16.1609	17.1755	16.8601	16.7316	16.6082	16.2704	16.5191	16.4057	16.888	16.3991	15.8111	16.2889	16.3869	16.0206	16.5024	16.5493	15.5974	16.5893	15.8328	16.0764	17.0261	16.3195	15.7673	16.2491	16.1089	16.3585	16.3337	15.8585	16.9604	16.6155	16.5549	15.9116	16.6471	16.74	16.8216
UID912	P31939	P31939	PUR9_HUMAN	ATIC	Bifunctional purine biosynthesis protein ATIC	19.819	20.0995	20.2917	19.8347	19.8751	19.6514	19.7657	19.6214	19.6023	19.5844	19.8325	19.6405	19.6397	19.271	20.6754	19.7472	20.0472	20.2369	19.9051	20.3916	20.4222	20.5397	20.3506	20.4868	20.6752	20.1575	19.8705	19.6106	19.5863	19.5707	19.6739	19.595	19.6418	19.7472	19.8784	19.5206	19.5499	19.7722	19.783	19.7703	19.9621	20.7085	19.9333	19.895
UID913	P31942	P31942	HNRH3_HUMAN	HNRNPH3	Heterogeneous nuclear ribonucleoprotein H3	19.9983	19.8794	19.5685	19.7662	19.8545	19.6672	19.5287	19.52	19.5096	19.6977	19.6377	19.4719	19.4645	19.5196	19.3789	19.4933	19.9112	19.5602	19.7921	19.9837	19.986	19.7196	19.88	19.6871	19.7694	19.5349	19.772	19.6874	19.6733	19.578	19.6135	19.5043	19.6244	19.6996	19.2824	19.6674	19.8706	19.6981	19.6534	19.7929	19.7092	19.1915	19.3693	19.8642
UID914	P31943	P31943	HNRH1_HUMAN	HNRNPH1	Heterogeneous nuclear ribonucleoprotein H	18.6972	18.2508	17.4024	18.5323	18.5599	18.042	18.7145	18.7413	18.3856	17.7536	18.3891	18.0519	18.3023	17.6369	17.9416	17.7003	18.6781	17.4881	17.6498	17.5349	17.6071	17.8688	18.1978	18.6489	18.3213	17.9796	18.2681	18.4489	18.4313	17.9168	18.3791	18.3962	18.513	17.9654	18.3077	18.3286	18.2794	18.3743	18.4591	18.6742	17.6176	17.7982	18.0082	18.3023
UID915	P31946	P31946	1433B_HUMAN	YWHAB	14-3-3 protein beta/alpha	23.0852	22.9898	22.9745	22.9888	23.0104	23.1654	22.3856	22.7637	23.0873	23.2553	22.6064	23.2467	23.1863	23.1521	23.1629	22.8154	23.0635	23.0673	23.0354	22.9915	23.1064	23.1002	22.9475	23.0704	23	23.2792	23.1573	23.1079	23.1165	22.8019	23.1027	23.1232	23.0142	23.0522	23.0546	23.2744	23.1169	22.9555	23.1558	22.9462	23.2182	22.617	22.9883	22.7905
UID916	P31948	P31948	STIP1_HUMAN	STIP1	Stress-induced-phosphoprotein 1	20.7531	20.6923	21.3376	21.5046	21.5224	20.9981	21.6601	20.9262	21.2199	20.7905	21.1556	21.2019	21.2922	20.741	21.1048	20.9442	20.7839	20.8024	20.7008	20.9478	20.9222	20.7362	21.0033	21.535	21.4634	21.2197	21.1364	21.0156	21.064	21.09	21.2293	21.0343	21.0785	20.9601	21.2481	21.1259	21.1084	21.0815	20.9614	21.3165	20.8553	21.1497	21.0768	21.1384
UID917	P31949	P31949	S10AB_HUMAN	S100A11	Protein S100-A11	23.3813	23.7827	22.7768	23.9315	23.4619	22.8322	22.3674	23.082	23.0369	23.5477	22.3785	23.1617	23.0914	22.8752	23.7865	23.5717	23.7801	23.4912	23.5893	23.9265	24.093	23.5941	23.6167	22.7094	22.7636	22.8974	23.264	23.3199	23.3583	22.7391	23.276	22.9	22.8052	23.253	22.9576	22.9703	23.1475	23.0163	22.8033	23.2235	23.7172	23.1551	23.5869	23.4489
UID918	P31997	P31997	CEAM8_HUMAN	CEACAM8	Carcinoembryonic antigen-related cell adhesion molecule 8	23.2777	22.8476	22.553	22.2249	21.9894	22.7091	22.6456	22.9604	23.0488	22.9547	22.7928	22.9241	22.8719	23.125	22.5144	22.8701	23.1869	22.9232	22.9374	23.3099	23.2316	21.6753	22.7201	23.0922	22.8703	22.7586	23.3346	23.0391	23.0767	22.9455	23.0657	23.0986	23.1266	22.7807	22.8422	23.1169	23.178	22.7229	23.0499	22.7392	22.7122	22.3229	22.9107	22.4798
UID919	P32119	P32119	PRDX2_HUMAN	PRDX2	Peroxiredoxin-2	22.8088	22.5449	24.4129	24.1812	24.213	21.3099	20.2279	21.24	20.1514	21.6052	24.0039	21.6841	21.628	22.4503	26.3597	24.7512	24.3373	25.3833	23.237	25.3973	25.4028	26.135	25.5444	25.2205	25.4297	24.4547	23.6031	21.5982	21.5972	21.0397	20.501	19.986	19.9407	22.7182	23.5716	23.35	23.344	22.116	21.6346	23.0114	23.3678	25.6903	23.6111	23.9502
UID920	P32121	P32121	ARRB2_HUMAN	ARRB2	Beta-arrestin-2	19.3223	19.3477	19.2733	18.8746	18.9473	19.7021	19.4492	19.6882	19.6579	19.8781	19.1645	19.7662	19.66	19.7316	19.1586	18.9232	18.9972	18.9982	19.3152	18.9728	18.9214	19.0422	19.1112	19.4354	19.1795	19.5294	19.4704	19.7903	19.81	19.7785	19.8945	19.971	19.9586	19.7127	19.6569	19.6116	19.4528	19.6142	19.6115	19.4965	19.3773	19.2261	19.386	19.1928
UID921	P32320	P32320	CDD_HUMAN	CDA	Cytidine deaminase	21.6242	21.5931	21.0591	21.6693	21.666	22.6376	21.9727	22.025	22.2576	20.6354	20.491	22.7224	22.6554	21.3841	20.9454	22.0685	21.5252	21.2753	21.987	21.9008	21.8602	20.9399	21.2365	21.5884	21.5502	22.2816	22.2503	22.8554	22.7993	22.5331	22.9332	22.5265	22.506	20.6948	22.3805	23.0918	22.8612	22.2851	22.9839	22.3829	21.8507	20.7602	21.9993	22.2614
UID922	P32455	P32455	GBP1_HUMAN	GBP1	Guanylate-binding protein 1	17.0485	16.7872	19.6607	16.3771	16.3677	16.5417			15.6261	18.3383	16.448	17.3141	17.3926	15.7315	15.86		16.1451	16.7108		16.4902	16.9122			17.2212	17.2201	17.5073	17.1017	16.5248	16.7315	16.4743	16.8262	16.5954	17.8259	17.3959	16.5408	17.3835	17.348	17.3301	16.9797	17.1686	16.3136	17.144	17.6624	16.2658
UID923	P32519	P32519	ELF1_HUMAN	ELF1	ETS-related transcription factor Elf-1	14.4966		16.6543	15.3821	15.8828	15.7275	16.243	16.3191	15.2751	15.3332	15.6667	15.6585	16.1804	15.7603		15.4727	15.7535	14.962	15.3657		15.138	15.7097		16.3465	16.7121	15.7863	16.1253	15.9046	15.9966	16.405	15.8408	15.6381	15.6602	16.0733	16.0332	16.229	16.3821	16.9448	16.3564	16.3408	15.1961		15.6281	15.6198
UID924	P32927	P32927	IL3RB_HUMAN	CSF2RB	Cytokine receptor common subunit beta	17.044	17.1942	15.2789	15.5672	16.254	17.3559	17.3001	16.6617	16.9207	16.8613	16.2124	17.1693	16.8384	17.6906	15.5774	16.9207	17.6791		17.212	17.5847	17.8309	17.6564	17.6503	16.8871		17.0361	16.3976	17.265	17.507	17.2037	17.4529	17.1689	16.9104		17.1735	17.417	16.6154	17.0577	17.9806	17.0259	17.834	17.167		17.605
UID925	P32942	P32942	ICAM3_HUMAN	ICAM3	Intercellular adhesion molecule 3	23.607	23.295	22.9041	22.7146	22.7926	22.853	22.5879	23.0885	22.8781	23.0717	21.989	22.8388	22.8065	22.8593	22.7276	23.5022	23.4436	22.9578	22.9871	23.1393	23.0219	22.4386	22.683	23.0246	23.1558	23.072	23.0197	23.0395	22.9564	23.172	23.0217	23.339	23.2579	22.9208	23.1948	22.7885	22.7327	23.1415	22.9484	23.2009	22.7731	22.4219	22.8768	22.1026
UID926	P32969	P32969	RL9_HUMAN	RPL9	60S ribosomal protein L9	17.8693	18.0982	18.6337	18.2267	18.0203	18.0093	18.3903	19.5043	18.4972	18.0822	19.471	17.6132	17.7559	17.513		17.1786	17.8362	17.8836	17.4876	17.9362	17.908	16.7521	17.1977	18.3224	18.5705	18.2618	18.1904	17.8798	17.8852	17.5519	17.9031	18.1985	18.1261	18.1275	18.135	17.9898	17.8104	18.236	17.9938	18.4265	17.8656	17.6677	17.8687	17.0699
UID927	P33121	P33121	ACSL1_HUMAN	ACSL1	Long-chain-fatty-acid--CoA ligase 1	21.9024	21.9949	21.7371	21.2412	21.2342	21.6526	22.1535	22.1539	22.1171	21.4287	22.1457	21.4939	21.5351	21.2794	20.8995	21.1919	21.3471	21.0842	21.6122	21.1382	21.1316	20.3302	20.9328	21.1028	21.5191	20.8959	21.3329	21.108	21.0971	20.8969	20.9196	21.1085	21.0378	21.0198	20.9368	20.9959	20.9477	21.0158	21.0777	20.9902	22.0398	21.1517	21.6586	21.9458
UID928	P33176	P33176;Q12840;O60282	KINH_HUMAN	KIF5B	Kinesin-1 heavy chain	20.077	19.9927	19.9175	20.1351	20.0918	20.1189	20.0795	20.1564	20.1462	20.1304	19.9732	20.1264	20.1432	20.0442	20.0867	20.2415	19.8128	20.1982	20.1248	19.9839	19.9161	20.0648	20.1415	19.9628	19.7859	19.9439	20.1076	20.1377	20.1207	20.263	20.1011	20.0548	20.1345	20.0834	20.1727	20.1982	20.1786	20.0496	20.095	19.9879	20.2121	20.0533	20.1872	20.1689
UID929	P33240	P33240	CSTF2_HUMAN	CSTF2	Cleavage stimulation factor subunit 2	18.2193	18.0563	17.9648	18.2691	18.0639	18.1154	18.3406	18.1334	18.2568	17.4302	18.3764	17.8925	18.0199	17.4867	17.5754	18.0986	17.9454	18.1321	18.3094	18.1925	18.1901	18.0735	18.0394	17.952	17.7845	17.8356	17.8449	17.8568	17.8428	17.862	17.7247	17.9851	17.9039	17.3917	17.9153	18.1571	18.0558	18.0465	17.9271	18.0383	18.1239	17.8044	18.1138	18.4187
UID930	P33241	P33241	LSP1_HUMAN	LSP1	Lymphocyte-specific protein 1	23.9881	23.7384	23.4672	23.6267	23.5668	23.7709	23.1757	23.7941	23.5892	23.7769	22.5597	23.8249	23.7167	23.6998	23.1796	23.9035	24.0316	23.8278	23.57	23.7246	23.7997	23.7424	23.5938	24.055	23.9282	23.9905	23.8776	24.0105	23.9184	24.0918	23.9096	23.89	23.9648	23.855	23.9805	24.0245	24.0833	23.9166	24.0057	23.9611	23.3246	23.4081	23.3775	23.3838
UID931	P33316	P33316	DUT_HUMAN	DUT	Deoxyuridine 5'-triphosphate nucleotidohydrolase, mitochondrial	15.6524	16.2688	16.0729	17.0346	17.1894	17.7215	17.5492	17.3305	16.9159	16.2165	19.1108	16.9041	16.749	15.2169	16.5197	16.1138	16.1018	17.0021	16.2501	16.7277	16.5854	15.542	15.7083	16.6075	16.8286	16.4703	16.6499	16.2346	15.9714	16.3237	16.1983	16.1488	16.6182	16.6515	16.8428	16.4505	16.4649	17.4595	17.4093	16.7921	16.5634	16.8146	17.035	16.912
UID932	P33897	P33897	ABCD1_HUMAN	ABCD1	ATP-binding cassette sub-family D member 1	18.0272	17.2807	17.2492		17.6185	17.6754	17.1043	16.2813	16.9398	16.9153	17.6811	16.6915	16.8553	17.5498			17.5947			16.8895		16.6139		16.91	17.2519	17.2286	17.1309	17.7184	17.6416	17.387	17.6121	17.3513	17.621	17.0595	17.3436	17.8586	17.5722	17.4134	17.4635	17.4407	16.9712	17.5212	17.688	17.5345
UID933	P33992	P33992	MCM5_HUMAN	MCM5	DNA replication licensing factor MCM5	16.1688	15.1173	15.6726	16.9039	16.4403	16.1855	17.2681	17.8136	17.5762		18.8497			15.6789				15.1748	17.4597			15.9903						15.0568	14.2113		15.2722		14.2994		15.9233		15.1674				15.6803	16.158	15.3377	16.4801
UID934	P34059	P34059	GALNS_HUMAN	GALNS	N-acetylgalactosamine-6-sulfatase	18.896	18.9674	18.6688	18.4115	18.2739	18.9839	18.1735	18.7758	18.9971	17.7889	19.0589	18.3029	18.3993	18.2911	18.5734	19.1263	19.1801	19.0323	19.43	18.1446	18.5157	18.5415	18.4247	19.0081	19.1287	18.3493	18.8467	19.1131	18.8974	18.67	18.9581	18.8217	19.0095	18.5503	19.1601	18.4488	18.6062	18.7641	18.6002	17.8705	17.7877	17.8218	17.9101	18.9258
UID935	P34896	P34896	GLYC_HUMAN	SHMT1	Serine hydroxymethyltransferase, cytosolic	17.4043	17.6411	16.9143	16.8511	16.4975	17.8535	17.5066	18.3186	17.2954	17.3444	18.301	17.8703	17.821	17.3482	17.0898	16.8355	16.9296	17.2324	17.3624	17.1901	17.2004	17.6834	17.16	16.9182	16.5429	17.4036	17.1115	17.9305	17.9522	17.8263	17.5586	17.6912	18.0038	16.3918	18.2175	18.1235	18.0868	17.5454	18.6433	16.8819	16.9319	16.9811	17.6992	16.3426
UID936	P34897	P34897	GLYM_HUMAN	SHMT2	Serine hydroxymethyltransferase, mitochondrial	16.8085	17.0779	16.7205	19.2119	19.2238	16.9157	19.273	17.5168	17.1525	17.4704	18.3684	16.986	17.0004	16.6424	16.1997	16.3848	16.248	16.6137	16.5523	16.5254	16.4743	16.9303	17.0291	16.8948	16.7591	16.7699	16.5281	16.5051	16.5937	16.9261	17.2397	17.2961	16.9586	16.7424	17.1945	16.6827	16.6645	16.965	17.3541	17.078	15.4159	17.5574	16.7802	16.4976
UID937	P34910	P34910	EVI2B_HUMAN	EVI2B	Protein EVI2B	19.8398	19.7777	20.09	19.7645	19.8332	19.8043	20.0349	19.4716	19.2371	19.7593	19.1613	20.1934	20.0654	19.9663	16.8693	19.5524	20.0498	19.6586	19.2176	19.7629	19.7116	18.9887	18.8862	19.8102	20.0481	19.6407	19.9268	19.9345	19.9622	19.7705	19.6113	19.5329	19.8095	19.7579	19.8885	19.9904	20.1356	20.475	20.1325	20.097	19.4332	19.0129	19.2563	19.6173
UID938	P34932	P34932	HSP74_HUMAN	HSPA4	Heat shock 70 kDa protein 4	19.3647	19.4975	19.4493	19.8292	19.8044	19.6393	19.7191	19.8736	19.6676	19.4322	19.5331	19.6498	19.6792	19.4845	19.6324	19.3391	19.3856	19.4321	19.2409	19.7024	19.7032	19.4307	19.5898	19.8417	19.7691	19.4463	19.4917	19.7198	19.5868	19.6246	19.7507	19.5847	19.6301	19.3047	19.5559	19.5515	19.5474	19.6282	19.4823	19.5632	19.5257	19.5826	19.2856	19.6817
UID939	P34949	P34949	MPI_HUMAN	MPI	Mannose-6-phosphate isomerase	17.2276	16.6747	16.5297	16.7112	16.5298	16.9002	16.3178	16.7862	16.5386	17.0528	16.714	16.4159	16.4402	16.8098	17.2056	16.1956	16.603		16.7321	16.2693	16.5269	16.6937	17.0026	16.7367	16.309	17.0861	16.7849	16.8468	16.7665	16.6156	16.9594	16.8862	17.0006	16.8551	16.8767	16.6733	16.2985	16.3501	16.9023	16.5878	17.0271	16.7359	16.9489	16.2551
UID940	P35030	P35030	TRY3_HUMAN	PRSS3	Trypsin-3	20.5303	20.0057	19.8115	19.9766	19.8369	19.592	18.9391	19.4333	19.5508	19.8632	18.9273	19.708	19.6368	19.6514	19.7946	20.372	20.4484	20.1485	20.0001	20.0275	19.9311	19.8267	19.8737	20.0593	20.2375	19.8795	19.8533	19.755	19.6399	19.5937	19.589	19.8724	19.8449	19.8919	19.7751	19.3768	19.3523	19.2157	19.5608	19.013	20.0721	20.9537	19.7198	19.7656
UID941	P35232	P35232	PHB_HUMAN	PHB	Prohibitin	20.9822	20.7885	20.8359	20.8297	20.8545	20.3703	20.892	20.4645	20.4741	20.5984	21.2619	20.4364	20.5005	20.3581	20.0894	20.6262	20.7912	20.6646	20.7203	20.4664	20.3567	20.2387	20.4867	20.7965	21.0152	20.7261	20.4895	20.2047	20.1457	20.4346	20.4113	20.3896	20.3465	20.609	20.4956	20.3571	20.3716	20.5066	20.5066	20.6902	20.5284	20.8368	20.7547	19.6627
UID942	P35236	P35236	PTN7_HUMAN	PTPN7	Tyrosine-protein phosphatase non-receptor type 7	19.1068	19.1552	19.2086	18.9631	19.0711	19.0996	18.5657	19.1034	19.1792	19.0809	18.8725	19.0194	18.9196	19.3166	19.2602	19.3059	18.9218	19.0562	19.076	19.2344	19.1975	19.061	19.0402	18.7323	19.0503	19.1587	19.1776	19.371	19.4032	19.2926	19.184	19.0154	19.0556	18.9027	19.2153	19.1482	19.1311	19.1171	19.3611	19.1753	19.0471	18.9877	19.0668	18.943
UID943	P35237	P35237	SPB6_HUMAN	SERPINB6	Serpin B6	17.549	17.3466	16.7526	16.7764	16.9396	18.0213	17.0376	18.0481	17.819	18.3227	17.6051	17.7946	17.8082	18.7195	16.8382	17.7247	17.8775	18.1291	17.2533	18.0278	17.968	17.651	16.8966	17.9714	18.0333	17.1508	18.2354	17.9083	17.7585	17.4275	17.2346	17.6781	17.6681	17.9219	17.3987	18.1682	18.1172	18.147	18.1337	18.2002	17.8611	17.2999	17.191	18.1383
UID944	P35241	P35241	RADI_HUMAN	RDX	Radixin	17.3732	16.9886	17.6012	17.71	17.6591	17.1887	17.3047	16.8056	17.2385	16.738	17.6494	17.476	17.5924	17.6482	17.8188	17.1442	16.6327	17.8606	17.0858	17.9313	17.8605	18.4257	17.8798	17.6222	17.6073	17.474	17.3617	17.2578	17.3124	17.0972	16.9992	17.0071	17.1158	17.1909	17.3297	17.6957	17.4255	16.9086	17.2763	17.2235	16.8417	18.0848	17.4246	17.5187
UID945	P35244	P35244	RFA3_HUMAN	RPA3	Replication protein A 14 kDa subunit	18.5246	18.2431	18.2422	18.178	17.9599	18.6498	18.0413	18.5445	18.7868	18.5974	18.7545	18.3829	18.4037	18.2635	17.9636	18.4006	18.2519	18.204	18.3871	18.1217	17.4793	18.0636	17.9027	18.4914	18.6	18.7387	18.6012	18.9965	19.0361	18.5561	18.5554	18.4671	18.5033	18.6612	18.616	18.5282	18.3976	18.2834	18.4851	18.5829	18.5442	17.7795	18.2897	18.2568
UID946	P35249	P35249	RFC4_HUMAN	RFC4	Replication factor C subunit 4	16.6797	16.2805	16.7454	16.225	16.5264	16.7527	16.9588	17.1051	16.8569	16.3879	17.756	16.3416	16.5955	16.4245	15.9438	15.1659	16.265	15.9984	17.0494	15.625	15.8015	16.1703	15.8807	16.2999	16.0068	16.1774	16.5519	16.1119	16.069	16.3444	16.4237	16.2332	16.4984	16.1959	15.9171	16.3316	15.8001	16.6562	16.2721	16.4109	16.5772	16.2345	17.0624	16.4857
UID947	P35268	P35268	RL22_HUMAN	RPL22	60S ribosomal protein L22	20.3333	20.5438	20.1766	20.6572	20.6005	20.3623	20.6308	20.8597	20.995	20.4198	21.6675	20.1859	20.332	20.0096	20.0447	20.1359	20.4071	20.2331	20.6776	20.39	20.5221	20.5517	20.3251	20.0904	20.2472	20.2955	20.2708	19.9507	20.323	20.0579	20.3119	20.0454	20.2514	20.2798	20.2205	20.1072	20.2788	20.483	20.4006	20.3785	20.398	20.4122	20.6003	20.2648
UID948	P35475	P35475	IDUA_HUMAN	IDUA	Alpha-L-iduronidase	17.1429	16.3925			15.5384	15.9631			14.9914	15.9537	16.1208	15.4396				15.483	15.7529		16.1502	16.4057	15.8821	16.1267	16.8877		16.4262			15.2151	16.0255	15.6448		15.82			16.3055		15.4916	16.1092	15.5455	16.0423		15.9431
UID949	P35573	P35573	GDE_HUMAN	AGL	Glycogen debranching enzyme	20.1494	20.1251	20.3745	19.8555	19.8054	20.3287	19.4845	20.5436	20.1541	20.0977	19.5841	20.162	20.2041	20.1368	20.2524	20.1421	20.1651	20.1345	20.0559	20.2108	20.1594	20.0441	20.2996	20.2012	20.0826	20.2019	20.2751	20.5732	20.5577	20.3452	20.3405	20.3874	20.4527	20.1588	20.4418	20.43	20.4845	20.3697	20.2865	20.3044	20.3332	20.1281	20.1139	19.8346
UID950	P35579	P35579	MYH9_HUMAN	MYH9	Myosin-9	24.2884	24.4074	24.0824	24.1427	24.1292	24.1443	23.7161	24.1505	24.0614	24.1751	23.604	24.3302	24.3192	24.0256	24.1237	24.442	24.4382	24.1735	24.162	24.2008	24.1719	23.9062	24.2226	24.1149	24.1643	24.1415	24.1374	24.4412	24.315	24.2915	24.2936	24.3907	24.2774	24.0638	24.2935	24.2032	24.2059	24.2075	24.24	24.3093	24.149	24.1932	24.0609	24.1532
UID951	P35606	P35606	COPB2_HUMAN	COPB2	Coatomer subunit beta'	19.9825	20.0162	19.9252	20.1616	20.1358	20.2923	20.5039	20.236	20.427	20.3411	20.356	20.169	20.1568	20.5645	19.5844	19.9607	19.9014	19.6771	19.714	19.7881	19.6764	19.5733	19.7928	19.9486	19.9544	19.9859	20.0494	20.2712	20.2595	20.1055	20.1987	20.395	20.29	20.6174	20.1017	20.1844	20.214	20.0259	20.1553	20.0992	20.0793	19.7676	19.7933	19.8538
UID952	P35611	P35611	ADDA_HUMAN	ADD1	Alpha-adducin	20.0059	19.7284	20.744	20.576	20.49	20.1283	19.7068	20.1452	19.5614	19.906	20.5238	20.0693	20.0972	20.1441	21.4864	20.67	20.5829	20.9715	20.0929	21.2581	21.196	21.6404	21.1558	21.663	21.7377	20.9103	20.4245	20.1892	20.2128	20.0037	19.7777	19.7946	19.9853	20.2939	20.6203	20.4104	20.4929	20.1816	20.0404	20.5205	19.9737	20.9632	20.1572	20.3603
UID953	P35612	P35612	ADDB_HUMAN	ADD2	Beta-adducin	17.7941	17.2137	19.8444	19.2548	19.304	16.8714	14.7696	16.6077	14.7047	17.0527	19.7547	17.06	17.0351	17.4529	21.0865	20.2076	19.5046	20.5697	18.3654	20.6372	20.6199	21.1986	20.7851	21.1451	21.3705	20.161	19.2866	17.2339	17.2556	16.3562	14.5958	14.3983	15.2309	18.3596	19.3067	19.2207	19.2022	17.9534	17.3328	19.1532	18.3302	20.5611	19.063	19.2702
UID954	P35613	P35613	BASI_HUMAN	BSG	Basigin	19.8537	19.4561	19.9041	20.146	20.2016	19.7107	20.2073	19.706	19.9442	19.2893	19.7758	19.5978	19.5515	19.8722	20.6357	20.6518	20.422	19.9962	20.2946	20.3593	20.498	20.7648	20.5688	19.9992	20.3249	19.8315	19.6736	19.877	19.8655	19.8241	19.8786	18.7715	19.3899	19.8556	19.9675	19.971	19.9097	19.722	19.8073	19.7224	19.4027	19.9297	19.7923	20.0442
UID955	P35637	P35637	FUS_HUMAN	FUS	RNA-binding protein FUS	18.3999	18.0239	18.438	18.5478	18.6201	18.5267	19.0095	19.0928	18.5103	18.3023	18.9167	18.2813	18.5733	18.0605	18.2339	18.705	18.3772	18.4167	18.4195	18.5254	18.1389	17.9466	18.0578	18.4754	18.417	18.4646	18.2392	18.7068	18.6741	18.454	18.7736	18.406	18.5476	17.8134	18.3948	18.2566	18.4735	18.3034	18.5768	18.4963	18.195	18.4899	18.2711	18.1426
UID956	P35658	P35658	NU214_HUMAN	NUP214	Nuclear pore complex protein Nup214	17.077	16.6105	16.8822	17.3333	17.3171	16.7817	17.5149	17.0498	17.0855	16.6926	17.0405	16.8814	16.7926	16.8517	16.7371	16.9172	16.9377	16.75	17.1293	16.7941	16.602	17.0512	16.7804	17.2048	17.0706	16.8271	16.9045	16.9877	16.9595	17.0062	16.8217	16.8118	16.9216	17.0145	17.0384	17.015	17.0999	17.0417	17.0725	17.1861	16.4935	16.6374	16.5725	17.0476
[truncated: 3,906 more rows]
[truncated: 123 more columns]

## Sheet: 2. raw plasma proteins
UID	Protein.Group	Protein.Ids	Protein.Names	Genes	First.Protein.Description	CAP.1_intensity	CAP.2_intensity	CAP.3_intensity	CAP.4_intensity	CAP.5_intensity	CAP.6_intensity	CAP.7_intensity	CAP.8_intensity	CAP.9_intensity	CAP.10_intensity	CAP.11_intensity	CAP.12_intensity	CAP.13_intensity	CAP.14_intensity	control.1_intensity	control.2_intensity	control.3_intensity	control.4_intensity	control.5_intensity	control.6_intensity	control.7_intensity	control.8_intensity	control.9_intensity	control.10_intensity	control.12_intensity	control.13_intensity	control.14_intensity	control.15_intensity	control.16_intensity	control.17_intensity	control.18_intensity	control.19_intensity	control.20_intensity	control.21_intensity	control.22_intensity	control.23_intensity	control.24_intensity	control.25_intensity	control.26_intensity	CAP.15_intensity	CAP.16_intensity	CAP.17_intensity	CAP.18_intensity	CAP.19_intensity
[truncated: 734 more rows]
[truncated: 121 more columns]

[truncated: 14 more sheets: 3. Neutrophil CAP vs control, 4. BP pathways CAP vs control, 5. CC pathways CAP vs control, 6. age adjusted CAP vs control, 7. adj BP pathways CAP vs cont, 8. adj CC  CAP vs control, 9. COPD vs no COPD, 10. Asthma no asthma, 11. CPD excluded, 12. Correlation TTCS neutrophil, 13. Neutrophil TTCS PSEA, 14. Neutro module clinical, 15. Plasma CAP vs control, 16. Neutro plasma acute phase]
